# Supplementary material for: Targeting Nuclear NOTCH2 by Gliotoxin Recovers a Tumor-Suppressor NOTCH3 Activity in CLL
Source: Cells. 2020 Jun 18;9(6):1484. doi: 10.3390/cells9061484 (PMC7348714; doi:10.3390/cells9061484)
Supplement: Supplementary file 1 [file cells-09-01484-s001.zip]

Archive with 5 entries (5 files):
- Fig S1 Hubmann et al CELLS2020.pdf
- Fig S2 Hubmann et al CELLS2020.pdf
- Fig S3 Hubmann et al CELLS2020.pdf
- Table S1 Hubmann et al CELLS 2020.xlsx
- Table S2 Hubmann et al CELLS2020.xlsx
