# Supplementary material for: Targeting Nuclear NOTCH2 by Gliotoxin Recovers a Tumor-Suppressor NOTCH3 Activity in CLL
Source: Cells. 2020 Jun 18;9(6):1484. doi: 10.3390/cells9061484 (PMC7348714; doi:10.3390/cells9061484)
Supplement: Supplementary file 1 [file cells-09-01484-s001.zip › Table S1 Hubmann et al CELLS 2020.xlsx]

## Sheet: cluster1-2.annotated
ATAC-seq gliotoxin response region CLUSTER 1
region	mean_accessibility	log2_fold_change	log2_fold_change_standard_error	stat	pvalue	padj	comparison	distance	gene_name	ensembl_gene_id	genomic_region	chromatin_state
chr9:132800416-132800849	79.2295	-1.10696	0.144775	-7.64604	2.07256e-14	1.30074e-09	control-Glio_0.2uM	4593	FNBP1	ENSG00000187239	introns,intergenic	7_Enh
chr9:132800416-132800849	79.2295	-1.44881	0.201712	-7.18255	6.84252e-13	1.43146e-08	control-Glio_0.5uM	4593	FNBP1	ENSG00000187239	introns,intergenic	7_Enh
chr19:54023853-54024515	228.217	-0.658885	0.10297	-6.39878	1.5662e-10	4.91475e-06	control-Glio_0.2uM	0	ZNF331	ENSG00000130844	utr5,tss2kb	2_TssAFlnk
chr15:93374772-93375542	284.652	-0.991489	0.177034	-5.60055	2.1367e-08	3.35247e-05	control-Glio_0.5uM	21658	FAM174B	ENSG00000185442	intergenic	2_TssAFlnk
chr19:49631142-49631856	320.786	-0.782151	0.141524	-5.52662	3.26453e-08	4.45395e-05	control-Glio_0.5uM	0	PPFIA3	ENSG00000177380	utr5,introns,tss2kb,exons	1_TssA,2_TssAFlnk
chr19:54023853-54024515	228.217	-0.854621	0.158048	-5.40737	6.4e-08	6.92917e-05	control-Glio_0.5uM	0	ZNF331	ENSG00000130844	utr5,tss2kb	2_TssAFlnk
chr5:179233071-179234234	177.21	1.04119	0.192668	5.40408	6.51404e-08	6.92917e-05	control-Glio_0.5uM	0	SQSTM1,MGAT4B	ENSG00000161013,ENSG00000161011	utr5,introns,tss2kb,utr3	1_TssA
chr19:41076251-41077024	590.806	-0.737715	0.137013	-5.38426	7.27423e-08	7.60884e-05	control-Glio_0.5uM	0	SPTBN4	ENSG00000160460	introns,utr3,tss2kb,exons	7_Enh
chr7:105332131-105332753	80.467	1.10338	0.211603	5.21437	1.84439e-07	0.000158567	control-Glio_0.5uM	47	ATXN7L1	ENSG00000146776	introns,tss2kb	2_TssAFlnk,7_Enh
chr21:43298910-43299959	119.551	1.18953	0.228238	5.21177	1.87052e-07	0.00015864	control-Glio_0.5uM	0	PRDM15	ENSG00000141956	introns,tss2kb	1_TssA
chrX:54665697-54666593	329.45	-0.717056	0.138373	-5.18206	2.19443e-07	0.00017886	control-Glio_0.5uM	31824	PGAM4P1	ENSG00000215197	intergenic	1_TssA
chr2:122287583-122289222	786.199	-0.438362	0.0775286	-5.65419	1.56579e-08	0.000245672	control-Glio_0.2uM	0	RP11-204L24.2,RNU4ATAC,CLASP1	ENSG00000264229,ENSG00000265451,ENSG00000074054	utr5,introns,tss2kb,utr3	1_TssA
chrX:153672226-153672838	71.3029	1.05644	0.207899	5.08148	3.74498e-07	0.000283175	control-Glio_0.5uM	0	FAM50A	ENSG00000071859	utr5,introns,tss2kb	2_TssAFlnk,1_TssA
chr21:43298910-43299959	119.551	1.10645	0.194476	5.68942	1.27468e-08	0.000330574	Glio_0.2uM-Glio_0.5uM	0	PRDM15	ENSG00000141956	introns,tss2kb	1_TssA
chr22:36847710-36848228	238.182	-0.819518	0.163862	-5.00127	5.69525e-07	0.000386454	control-Glio_0.5uM	2764	RP5-1119A7.14	ENSG00000228719	introns,intergenic	7_Enh
chr1:17222036-17223501	400.136	-0.789324	0.160669	-4.91272	8.98204e-07	0.000547294	control-Glio_0.5uM	0	RNU1-2	ENSG00000207005	introns,tss2kb	1_TssA,2_TssAFlnk
chr19:51870658-51871465	466.728	-0.713152	0.14633	-4.87359	1.09588e-06	0.000625252	control-Glio_0.5uM	0	CTD-2616J11.11,CLDND2	ENSG00000160318,ENSG00000269403	introns,tss2kb	1_TssA,2_TssAFlnk
chr2:232478270-232479191	279.741	0.798753	0.164974	4.84169	1.2874e-06	0.000715022	control-Glio_0.5uM	20697	C2orf57	ENSG00000177673	intergenic	2_TssAFlnk
chr12:122459612-122460136	31.0518	1.11746	0.231425	4.82861	1.37492e-06	0.00073519	control-Glio_0.5uM	0	BCL7A	ENSG00000110987	utr5,tss2kb	1_TssA
chr12:32049267-32050132	387.629	-0.705553	0.146353	-4.8209	1.42915e-06	0.00073519	control-Glio_0.5uM	621	RP11-428G5.1	ENSG00000244436	tss2kb	8_ZNF/Rpts
chr19:14543888-14545162	117.293	0.949785	0.196952	4.82243	1.41822e-06	0.00073519	control-Glio_0.5uM	0	PKN1	ENSG00000123143	introns,tss2kb	1_TssA,2_TssAFlnk
chr1:172787481-172788688	361.245	-0.820007	0.169989	-4.82388	1.40792e-06	0.00073519	control-Glio_0.5uM	42438	RP1-15D23.2	ENSG00000224228	introns,intergenic	7_Enh
chr19:36705068-36706235	670.849	-0.467705	0.0875164	-5.34419	9.08214e-08	0.000949991	control-Glio_0.2uM	0	ZNF565,ZNF146	ENSG00000167635,ENSG00000196357	utr5,introns,tss2kb	2_TssAFlnk,1_TssA
chr15:40615334-40616303	333.311	0.643407	0.135961	4.7323	2.21992e-06	0.00103714	control-Glio_0.5uM	1113	LINC00984	ENSG00000259330	tss2kb	2_TssAFlnk,1_TssA
chr12:50560715-50561576	544.285	-0.396484	0.0755892	-5.24524	1.56075e-07	0.00108836	control-Glio_0.2uM	0	CERS5	ENSG00000139624	utr5,utr3,tss2kb,exons	2_TssAFlnk,1_TssA
chr19:42746507-42747560	948.168	-0.501168	0.0947436	-5.28973	1.22495e-07	0.00108836	control-Glio_0.2uM	0	AC006486.1,GSK3A	ENSG00000204957,ENSG00000105723	introns,tss2kb,exons	1_TssA
chr19:47324654-47325646	218.153	-0.59232	0.112885	-5.2471	1.5451e-07	0.00108836	control-Glio_0.2uM	6052	CTB-147N14.4	ENSG00000269014	intergenic	2_TssAFlnk,7_Enh
chr12:32049267-32050132	387.629	-0.491117	0.0948655	-5.17698	2.25507e-07	0.00119767	control-Glio_0.2uM	621	RP11-428G5.1	ENSG00000244436	tss2kb	8_ZNF/Rpts
chr16:67840287-67841171	747.718	-0.412349	0.0795024	-5.18663	2.14137e-07	0.00119767	control-Glio_0.2uM	0	TSNAXIP1,RANBP10	ENSG00000141084,ENSG00000102904	utr5,tss2kb	1_TssA
chr19:37861624-37862428	362.109	-0.519974	0.100881	-5.15435	2.54507e-07	0.00119767	control-Glio_0.2uM	0	ZNF527	ENSG00000189164	utr5,introns,tss2kb	1_TssA,2_TssAFlnk
chr1:17222036-17223501	400.136	-0.549805	0.106671	-5.1542	2.5471e-07	0.00119767	control-Glio_0.2uM	0	RNU1-2	ENSG00000207005	introns,tss2kb	1_TssA,2_TssAFlnk
chrX:54665697-54666593	329.45	-0.454031	0.0884656	-5.13228	2.86249e-07	0.00119767	control-Glio_0.2uM	31824	PGAM4P1	ENSG00000215197	intergenic	1_TssA
chr3:104240403-104241324	150.803	0.609041	0.118983	5.1187	3.07643e-07	0.00120673	control-Glio_0.2uM	18861	RP11-281P11.1	ENSG00000243635	intergenic	7_Enh
chr12:116996871-116997907	435.866	-0.485459	0.0954959	-5.08356	3.70419e-07	0.00122355	control-Glio_0.2uM	0	MAP1LC3B2	ENSG00000171471	introns,tss2kb	2_TssAFlnk
chr16:81129519-81130414	749.634	-0.396178	0.0777561	-5.09514	3.48474e-07	0.00122355	control-Glio_0.2uM	0	GCSH	ENSG00000140905	introns,tss2kb	2_TssAFlnk,7_Enh
chr3:99979405-99980204	720.001	-0.44474	0.0873641	-5.09065	3.56843e-07	0.00122355	control-Glio_0.2uM	0	TBC1D23	ENSG00000036054	utr5,introns,tss2kb	2_TssAFlnk,1_TssA
chr14:106177055-106177863	130.433	0.802931	0.155753	5.15517	2.53404e-07	0.00123939	Glio_0.2uM-Glio_0.5uM	467	AL901608.1	ENSG00000264024	intergenic	7_Enh
chr15:40615334-40616303	333.311	0.523183	0.100631	5.19901	2.00356e-07	0.00123939	Glio_0.2uM-Glio_0.5uM	1113	LINC00984	ENSG00000259330	tss2kb	2_TssAFlnk,1_TssA
chrX:153672226-153672838	71.3029	0.862262	0.165314	5.21592	1.8291e-07	0.00123939	Glio_0.2uM-Glio_0.5uM	0	FAM50A	ENSG00000071859	utr5,introns,tss2kb	2_TssAFlnk,1_TssA
chr19:52598825-52599363	141.31	-0.921185	0.19722	-4.67086	2.99946e-06	0.00125498	control-Glio_0.5uM	0	ZNF841,ZNF432	ENSG00000256087,ENSG00000197608	utr5,tss2kb,utr3	1_TssA,2_TssAFlnk
chr12:80866713-80867045	13.6335	1.11107	0.238952	4.64976	3.3232e-06	0.00130404	control-Glio_0.5uM	28589	PTPRQ	ENSG00000139304	introns,intergenic	15_Quies
chr16:89160081-89160604	45.9933	1.05686	0.227298	4.64968	3.3245e-06	0.00130404	control-Glio_0.5uM	0	ACSF3	ENSG00000176715	utr5,introns,tss2kb	1_TssA
chr4:89618666-89619241	46.3412	1.06344	0.228463	4.65478	3.24326e-06	0.00130404	control-Glio_0.5uM	146	NAP1L5	ENSG00000177432	utr5,introns,intergenic,exons	1_TssA
chr7:93681712-93682259	54.6126	1.04174	0.224397	4.64242	3.44351e-06	0.00133404	control-Glio_0.5uM	8193	AC003092.1	ENSG00000236453	introns,intergenic	7_Enh
chr1:152020369-152021192	202.609	-0.774921	0.16746	-4.6275	3.7011e-06	0.00140776	control-Glio_0.5uM	0	S100A11	ENSG00000163191	tss2kb	2_TssAFlnk,7_Enh
chr14:95929319-95930275	114.467	-0.747266	0.148542	-5.03068	4.88756e-07	0.00146068	control-Glio_0.2uM	3919	SYNE3	ENSG00000176438	introns,intergenic	6_EnhG
chr7:150754838-150755826	568.32	-0.445156	0.0883445	-5.03886	4.68307e-07	0.00146068	control-Glio_0.2uM	0	CDK5,SLC4A2	ENSG00000164885,ENSG00000164889	utr5,introns,tss2kb	1_TssA,2_TssAFlnk
chr1:149223155-149224765	659.292	-0.462499	0.0922823	-5.01179	5.39255e-07	0.00153835	control-Glio_0.2uM	0	RNVU1-18	ENSG00000206737	tss2kb	2_TssAFlnk,1_TssA
chr6:156349587-156350362	119.854	-1.00048	0.218676	-4.57516	4.75852e-06	0.00169685	control-Glio_0.5uM	81658	MIR1202	ENSG00000221456	intergenic	7_Enh
chr2:54950295-54951138	762.117	-0.394508	0.0792729	-4.97657	6.47199e-07	0.00176601	control-Glio_0.2uM	0	EML6	ENSG00000214595	utr5,introns,tss2kb	1_TssA
chr7:99818586-99819276	79.2021	0.9495	0.208304	4.55823	5.1586e-06	0.00182389	control-Glio_0.5uM	843	AC005071.1	ENSG00000222482	introns,utr3,tss2kb,exons	3_TxFlnk
chr3:104240403-104241324	150.803	0.811752	0.17847	4.5484	5.40558e-06	0.00189527	control-Glio_0.5uM	18861	RP11-281P11.1	ENSG00000243635	intergenic	7_Enh
chr16:30933480-30935149	1618.6	-0.446537	0.0906467	-4.92613	8.38758e-07	0.00190122	control-Glio_0.2uM	0	FBXL19,FBXL19-AS1	ENSG00000099364,ENSG00000260852	introns,tss2kb,utr3	1_TssA
chr17:41444766-41445960	297.408	-0.538466	0.109357	-4.92393	8.48218e-07	0.00190122	control-Glio_0.2uM	18826	LINC00910	ENSG00000188825	intergenic	7_Enh,1_TssA
chr19:51870658-51871465	466.728	-0.47009	0.0950788	-4.94422	7.64487e-07	0.00190122	control-Glio_0.2uM	0	CTD-2616J11.11,CLDND2	ENSG00000160318,ENSG00000269403	introns,tss2kb	1_TssA,2_TssAFlnk
chr1:11967809-11969977	917.055	-0.434631	0.088154	-4.93037	8.20754e-07	0.00190122	control-Glio_0.2uM	0	RNU5E-1	ENSG00000199347	intergenic	1_TssA
chr12:1702606-1704351	636.565	0.583807	0.115869	5.03849	4.69222e-07	0.00190593	Glio_0.2uM-Glio_0.5uM	0	FBXL14	ENSG00000171823	introns,tss2kb,exons	2_TssAFlnk,1_TssA
chr19:11485145-11486011	830.865	-0.527557	0.116642	-4.52287	6.10074e-06	0.00209225	control-Glio_0.5uM	0	CTD-2342J14.6,SWSAP1	ENSG00000173928,ENSG00000267277	introns,utr3,tss2kb,exons	1_TssA
chr6:82454801-82455193	19.4259	1.09299	0.241858	4.51912	6.20967e-06	0.00210659	control-Glio_0.5uM	6278	FAM46A	ENSG00000112773	introns,intergenic	7_Enh
chr7:26415726-26417035	163.049	0.827788	0.183639	4.5077	6.55344e-06	0.00216471	control-Glio_0.5uM	0	AC004540.4	ENSG00000225792	introns,tss2kb,utr3	1_TssA
chr19:6424558-6425702	1200.27	-0.485255	0.107698	-4.5057	6.61531e-06	0.0021737	control-Glio_0.5uM	0	KHSRP	ENSG00000088247	tss2kb	5_TxWk,2_TssAFlnk
chr16:28857469-28858288	424.418	-0.432549	0.0887344	-4.87465	1.09e-06	0.00220371	control-Glio_0.2uM	0	TUFM,SH2B1	ENSG00000178188,ENSG00000178952	utr5,tss2kb	1_TssA
chr18:9474957-9476057	908.905	-0.37521	0.0768942	-4.87957	1.0632e-06	0.00220371	control-Glio_0.2uM	0	RALBP1	ENSG00000017797	introns,tss2kb	1_TssA
chr19:40948880-40949474	606.323	-0.42116	0.0866127	-4.86257	1.15874e-06	0.00220371	control-Glio_0.2uM	0	CTC-492K19.4	ENSG00000268366	utr5,introns,tss2kb	2_TssAFlnk,1_TssA
chr19:49631142-49631856	320.786	-0.450068	0.0921738	-4.88282	1.04581e-06	0.00220371	control-Glio_0.2uM	0	PPFIA3	ENSG00000177380	utr5,introns,tss2kb,exons	1_TssA,2_TssAFlnk
chr20:46045239-46045794	223.537	-0.548924	0.112829	-4.8651	1.144e-06	0.00220371	control-Glio_0.2uM	4168	RP1-148H17.1	ENSG00000224565	intergenic	7_Enh
chr4:95128539-95129383	169.906	0.789903	0.175908	4.49043	7.10792e-06	0.00228766	control-Glio_0.5uM	0	SMARCAD1,RP11-363G15.2	ENSG00000246541,ENSG00000163104	utr5,introns,tss2kb	1_TssA
chr19:41076251-41077024	590.806	-0.431576	0.0890182	-4.84817	1.24606e-06	0.00230008	control-Glio_0.2uM	0	SPTBN4	ENSG00000160460	introns,utr3,tss2kb,exons	7_Enh
chr22:38712613-38713920	275.612	0.731958	0.163243	4.48384	7.331e-06	0.00232761	control-Glio_0.5uM	0	CSNK1E	ENSG00000213923	utr5,introns,tss2kb	1_TssA,2_TssAFlnk
chr4:166128397-166129420	249.278	0.740016	0.165031	4.48411	7.32195e-06	0.00232761	control-Glio_0.5uM	0	KLHL2	ENSG00000109466	utr5,introns,tss2kb	1_TssA
chr10:23003041-23003840	153.439	0.901234	0.201156	4.48028	7.45457e-06	0.00233924	control-Glio_0.5uM	0	PIP4K2A	ENSG00000150867	utr5,tss2kb	1_TssA
chr19:49972213-49972689	55.6777	-0.992923	0.221915	-4.47434	7.66473e-06	0.00238138	control-Glio_0.5uM	665	ALDH16A1	ENSG00000161618	utr5,introns,intergenic	7_Enh
chr21:45719431-45720666	150.8	0.871876	0.195087	4.46916	7.85279e-06	0.00242199	control-Glio_0.5uM	0	PFKL	ENSG00000141959	introns,tss2kb	1_TssA
chr19:11485145-11486011	830.865	-0.356724	0.0738768	-4.82864	1.3747e-06	0.00246503	control-Glio_0.2uM	0	CTD-2342J14.6,SWSAP1	ENSG00000173928,ENSG00000267277	introns,utr3,tss2kb,exons	1_TssA
chr7:766062-767104	125.358	0.839337	0.188155	4.46089	8.16212e-06	0.0024988	control-Glio_0.5uM	0	HEATR2,PRKAR1B	ENSG00000164818,ENSG00000188191	introns,utr3,tss2kb,exons	5_TxWk
chr17:26903762-26904325	145.101	-0.787348	0.176818	-4.45287	8.4732e-06	0.00256898	control-Glio_0.5uM	0	ALDOC	ENSG00000109107	utr5,introns,tss2kb	1_TssA,2_TssAFlnk
chr9:132647991-132648447	149.976	-0.794208	0.179561	-4.42306	9.73143e-06	0.00280158	control-Glio_0.5uM	1542	RP11-409K20.7	ENSG00000224988	tss2kb	2_TssAFlnk
chr12:104680425-104681256	240.576	-0.513604	0.107243	-4.78917	1.67474e-06	0.00291963	control-Glio_0.2uM	0	TXNRD1	ENSG00000198431	utr5,introns,tss2kb	7_Enh,1_TssA
chr19:49972213-49972689	55.6777	-0.806859	0.168922	-4.77651	1.78365e-06	0.00302545	control-Glio_0.2uM	665	ALDH16A1	ENSG00000161618	utr5,introns,intergenic	7_Enh
chr2:122287583-122289222	786.199	-0.535216	0.121705	-4.39764	1.09432e-05	0.00306605	control-Glio_0.5uM	0	RP11-204L24.2,RNU4ATAC,CLASP1	ENSG00000264229,ENSG00000265451,ENSG00000074054	utr5,introns,tss2kb,utr3	1_TssA
chr22:38712613-38713920	275.612	0.610372	0.123896	4.9265	8.37138e-07	0.00309052	Glio_0.2uM-Glio_0.5uM	0	CSNK1E	ENSG00000213923	utr5,introns,tss2kb	1_TssA,2_TssAFlnk
chr12:56497767-56498827	572.708	-0.404002	0.0847787	-4.76537	1.8851e-06	0.00311339	control-Glio_0.2uM	0	PA2G4	ENSG00000170515	utr5,introns,tss2kb	2_TssAFlnk,1_TssA
chr3:99979405-99980204	720.001	-0.598184	0.136323	-4.38798	1.14407e-05	0.00317708	control-Glio_0.5uM	0	TBC1D23	ENSG00000036054	utr5,introns,tss2kb	2_TssAFlnk,1_TssA
chr3:13057720-13058271	128.641	-0.79543	0.181376	-4.38553	1.15702e-05	0.00319888	control-Glio_0.5uM	21094	IQSEC1	ENSG00000144711	introns,intergenic	2_TssAFlnk
chr8:11415844-11416624	191.76	-0.509573	0.107218	-4.7527	2.00719e-06	0.00323003	control-Glio_0.2uM	313	RP11-148O21.4	ENSG00000255518	introns,tss2kb,utr3	6_EnhG
chr1:92545639-92546494	219.513	-0.690591	0.157709	-4.3789	1.19281e-05	0.00328335	control-Glio_0.5uM	0	BTBD8	ENSG00000189195	utr5,introns,tss2kb	2_TssAFlnk,1_TssA
chr16:68482278-68482791	142.78	-0.770232	0.175993	-4.3765	1.20598e-05	0.00330513	control-Glio_0.5uM	0	SMPD3	ENSG00000103056	utr5,tss2kb	1_TssA,2_TssAFlnk
chr19:53030300-53031139	369.805	-0.633176	0.145208	-4.36046	1.29787e-05	0.00348097	control-Glio_0.5uM	0	ZNF808	ENSG00000198482	utr5,introns,tss2kb	1_TssA
chr12:99006510-99007179	45.3453	0.988137	0.227442	4.34456	1.39555e-05	0.00363115	control-Glio_0.5uM	6860	AC013283.1	ENSG00000221625	intergenic	7_Enh
chr1:27481200-27482003	250.788	-0.513227	0.108792	-4.7175	2.38763e-06	0.00374619	control-Glio_0.2uM	0	SLC9A1	ENSG00000090020	utr5,introns,tss2kb	2_TssAFlnk,1_TssA,2_TssAFlnk
chr2:71453641-71454814	780.273	-0.341605	0.0725155	-4.71078	2.46767e-06	0.00377734	control-Glio_0.2uM	0	PAIP2B	ENSG00000124374	introns,tss2kb	1_TssA
chr8:119123814-119124584	229.895	0.578503	0.119649	4.83499	1.3315e-06	0.0037984	Glio_0.2uM-Glio_0.5uM	0	EXT1	ENSG00000182197	utr5,tss2kb	1_TssA,2_TssAFlnk
chr2:71453641-71454814	780.273	-0.493945	0.114448	-4.31587	1.58973e-05	0.0040723	control-Glio_0.5uM	0	PAIP2B	ENSG00000124374	introns,tss2kb	1_TssA
chr19:36705068-36706235	670.849	-0.586609	0.136048	-4.31178	1.61944e-05	0.00413155	control-Glio_0.5uM	0	ZNF565,ZNF146	ENSG00000167635,ENSG00000196357	utr5,introns,tss2kb	2_TssAFlnk,1_TssA
chr15:65127854-65128318	142.84	-0.7889	0.183562	-4.29774	1.72547e-05	0.00428027	control-Glio_0.5uM	5763	AC069368.3	ENSG00000249240	intergenic	7_Enh
chr12:116996871-116997907	435.866	-0.630925	0.14685	-4.2964	1.73594e-05	0.00428928	control-Glio_0.5uM	0	MAP1LC3B2	ENSG00000171471	introns,tss2kb	2_TssAFlnk
chr3:118959220-118960045	203.984	0.756129	0.176042	4.29517	1.74559e-05	0.0042898	control-Glio_0.5uM	0	B4GALT4	ENSG00000121578	utr5,introns,tss2kb	1_TssA,2_TssAFlnk
chr7:142506102-142507277	901.539	-0.542889	0.126509	-4.2913	1.77634e-05	0.00433785	control-Glio_0.5uM	3808	TRBV30	ENSG00000237254	intergenic	7_Enh
chr8:143556624-143557447	328.914	-0.660249	0.153961	-4.28843	1.79944e-05	0.00436033	control-Glio_0.5uM	3033	BAI1	ENSG00000181790	introns,intergenic	1_TssA,2_TssAFlnk,2_TssAFlnk
chr1:100315347-100316110	205.014	0.803085	0.187788	4.27656	1.89803e-05	0.00454659	control-Glio_0.5uM	0	AGL	ENSG00000162688	utr5,tss2kb	1_TssA
chr5:176784372-176785317	153.39	0.794435	0.185914	4.27313	1.92752e-05	0.00454778	control-Glio_0.5uM	0	RGS14	ENSG00000169220	introns,tss2kb	2_TssAFlnk,1_TssA
chr17:71608127-71608656	27.2176	0.981607	0.230047	4.26699	1.9813e-05	0.0046398	control-Glio_0.5uM	28508	RP11-277J6.2	ENSG00000264750	introns,intergenic	7_Enh
chr1:104480303-104480873	30.9908	1.01055	0.237439	4.25605	2.08073e-05	0.0047834	control-Glio_0.5uM	11116	RP11-97C18.1	ENSG00000225191	intergenic	15_Quies
chr9:130746245-130746514	36.3332	0.98409	0.231136	4.25763	2.06608e-05	0.0047834	control-Glio_0.5uM	3453	FAM102A	ENSG00000167106	intergenic	7_Enh
chr22:42335962-42336523	236.413	-0.510582	0.109824	-4.6491	3.33379e-06	0.00498163	control-Glio_0.2uM	0	CENPM	ENSG00000100162	introns,tss2kb	2_TssAFlnk,7_Enh
chr19:34012332-34013015	227.812	-0.660722	0.156002	-4.23534	2.28209e-05	0.00507887	control-Glio_0.5uM	0	PEPD	ENSG00000124299	introns,tss2kb	1_TssA
chr8:119123814-119124584	229.895	0.672165	0.158694	4.2356	2.27941e-05	0.00507887	control-Glio_0.5uM	0	EXT1	ENSG00000182197	utr5,tss2kb	1_TssA,2_TssAFlnk
chr22:37632589-37632947	26.2757	1.01051	0.238745	4.2326	2.31003e-05	0.00512289	control-Glio_0.5uM	5046	RAC2	ENSG00000128340	introns,intergenic	6_EnhG
chr4:129837933-129838392	40.5471	0.9797	0.231675	4.22878	2.34964e-05	0.00517107	control-Glio_0.5uM	19468	SCLT1	ENSG00000151466	introns,intergenic	7_Enh
chr12:31881434-31882415	699.565	-0.379393	0.081855	-4.63494	3.57044e-06	0.00521118	control-Glio_0.2uM	0	AMN1	ENSG00000151743	introns,tss2kb	1_TssA
chr21:27011479-27012751	231.483	0.774371	0.18358	4.21816	2.46305e-05	0.00531206	control-Glio_0.5uM	0	JAM2	ENSG00000154721	utr5,introns,tss2kb	1_TssA
chr1:28974627-28976054	599.12	-0.469705	0.101559	-4.62496	3.74667e-06	0.00534412	control-Glio_0.2uM	0	RNU11	ENSG00000270103	utr5,tss2kb	1_TssA,2_TssAFlnk
chr9:130533132-130534102	635.242	-0.411364	0.0891409	-4.61476	3.93549e-06	0.0054887	control-Glio_0.2uM	0	SH2D3C	ENSG00000095370	utr5,introns,tss2kb	3_TxFlnk,2_TssAFlnk,6_EnhG
chr15:79048394-79048899	67.203	-0.938139	0.222994	-4.20701	2.58769e-05	0.00554278	control-Glio_0.5uM	2940	RP11-160C18.4	ENSG00000238166	intergenic	7_Enh
chr1:28974627-28976054	599.12	-0.647722	0.154359	-4.19621	2.71413e-05	0.00567797	control-Glio_0.5uM	0	RNU11	ENSG00000270103	utr5,tss2kb	1_TssA,2_TssAFlnk
chr9:70648506-70648731	7.80181	0.991029	0.236089	4.19769	2.69651e-05	0.00567797	control-Glio_0.5uM	1919	AL591479.1	ENSG00000269337	intergenic,utr3	15_Quies
chr19:919354-920551	173.316	0.770577	0.18386	4.1911	2.77607e-05	0.00576908	control-Glio_0.5uM	1853	KISS1R	ENSG00000116014	introns,intergenic,exons	2_TssAFlnk,1_TssA
chr19:18529916-18530527	57.2586	0.980383	0.233979	4.19005	2.78895e-05	0.00577671	control-Glio_0.5uM	0	SSBP4	ENSG00000130511	utr5,introns,tss2kb	10_TssBiv
chr15:65596557-65597898	466.279	-0.420511	0.0915013	-4.59569	4.31325e-06	0.00579107	control-Glio_0.2uM	0	RNU5B-1	ENSG00000200156	tss2kb	1_TssA,2_TssAFlnk
chr19:10828048-10829121	1089.36	-0.364999	0.0795511	-4.58823	4.47019e-06	0.00579107	control-Glio_0.2uM	0	MIR638,DNM2	ENSG00000207972,ENSG00000079805	tss2kb	5_TxWk,1_TssA
chr22:41681477-41683011	708.525	-0.385269	0.0838967	-4.59219	4.38624e-06	0.00579107	control-Glio_0.2uM	0	RANGAP1	ENSG00000100401	utr5,introns,tss2kb	1_TssA
chr6:166615609-166616354	96.6475	-0.682107	0.148742	-4.58585	4.52139e-06	0.00579107	control-Glio_0.2uM	6536	RNU6-153P	ENSG00000201292	intergenic	7_Enh
chr3:4534645-4535565	494.065	-0.410436	0.0897324	-4.574	4.78506e-06	0.0060062	control-Glio_0.2uM	0	ITPR1,ITPR1-AS1	ENSG00000150995,ENSG00000231249	utr5,introns,tss2kb,utr3	1_TssA
chr1:45965466-45966174	291.048	-0.450654	0.0987304	-4.56449	5.007e-06	0.0061616	control-Glio_0.2uM	0	MMACHC,CCDC163P	ENSG00000132763,ENSG00000236624	utr5,tss2kb,utr3	1_TssA
chr12:1702606-1704351	636.565	0.640179	0.153799	4.16244	3.14869e-05	0.00627339	control-Glio_0.5uM	0	FBXL14	ENSG00000171823	introns,tss2kb,exons	2_TssAFlnk,1_TssA
chr5:178157236-178158023	337.455	-0.646711	0.155467	-4.15979	3.18542e-05	0.00632649	control-Glio_0.5uM	0	ZNF354A	ENSG00000169131	introns,tss2kb	1_TssA,7_Enh
chr22:36847710-36848228	238.182	-0.49391	0.1086	-4.54797	5.41648e-06	0.00641393	control-Glio_0.2uM	2764	RP5-1119A7.14	ENSG00000228719	introns,intergenic	7_Enh
chr20:42142483-42143501	543.882	-0.561192	0.135208	-4.15058	3.31637e-05	0.00654514	control-Glio_0.5uM	0	L3MBTL1	ENSG00000185513	utr5,introns,tss2kb,exons	1_TssA
chr7:107843978-107845146	72.9801	0.898827	0.216674	4.14829	3.34974e-05	0.00658576	control-Glio_0.5uM	4902	NRCAM	ENSG00000091129	introns,intergenic	14_ReprPCWk
chr16:81129519-81130414	749.634	-0.503988	0.121918	-4.13382	3.56782e-05	0.00688974	control-Glio_0.5uM	0	GCSH	ENSG00000140905	introns,tss2kb	2_TssAFlnk,7_Enh
chr6:36842256-36843026	100.729	0.790055	0.191291	4.13013	3.62558e-05	0.0069798	control-Glio_0.5uM	0	PPIL1	ENSG00000137168	utr5,introns,tss2kb	1_TssA
chr16:86029258-86029844	90.7543	-0.80659	0.195559	-4.12454	3.71481e-05	0.0070649	control-Glio_0.5uM	13904	RP11-542M13.2	ENSG00000269667	intergenic	2_TssAFlnk,7_Enh
chr19:1812029-1813147	471.479	-0.655378	0.158972	-4.1226	3.74615e-05	0.00709294	control-Glio_0.5uM	0	ATP8B3	ENSG00000130270	tss2kb	1_TssA,2_TssAFlnk
chr7:766062-767104	125.358	0.674939	0.145736	4.63125	3.6347e-06	0.00712045	Glio_0.2uM-Glio_0.5uM	0	HEATR2,PRKAR1B	ENSG00000164818,ENSG00000188191	introns,utr3,tss2kb,exons	5_TxWk
chr19:52598825-52599363	141.31	-0.628469	0.139074	-4.51895	6.21469e-06	0.00718052	control-Glio_0.2uM	0	ZNF841,ZNF432	ENSG00000256087,ENSG00000197608	utr5,tss2kb,utr3	1_TssA,2_TssAFlnk
chr3:13057720-13058271	128.641	-0.551565	0.122127	-4.51631	6.29268e-06	0.00718052	control-Glio_0.2uM	21094	IQSEC1	ENSG00000144711	introns,intergenic	2_TssAFlnk
chr3:18168731-18169519	68.7057	0.880407	0.214277	4.10873	3.97847e-05	0.00730084	control-Glio_0.5uM	137218	AC132807.1	ENSG00000226238	introns,intergenic	7_Enh
chr1:104599830-104600305	21.4314	0.965786	0.235136	4.10735	4.00229e-05	0.00730186	control-Glio_0.5uM	15326	RP11-364B6.2	ENSG00000243500	intergenic	15_Quies
chr7:151572338-151572919	65.7022	0.86064	0.209511	4.10785	3.9936e-05	0.00730186	control-Glio_0.5uM	955	PRKAG2	ENSG00000106617	introns,tss2kb	2_TssAFlnk,1_TssA
chr12:76430892-76431290	32.6819	0.952207	0.232371	4.09779	4.17115e-05	0.0075009	control-Glio_0.5uM	3180	PHLDA1	ENSG00000139289	intergenic	5_TxWk,7_Enh
chr14:56584573-56585764	310.685	0.704363	0.172031	4.09439	4.23275e-05	0.00754681	control-Glio_0.5uM	0	PELI2	ENSG00000139946	utr5,introns,tss2kb	1_TssA
chr9:35775954-35776420	55.7569	-0.900175	0.219835	-4.09476	4.22597e-05	0.00754681	control-Glio_0.5uM	3648	RP11-112J3.16	ENSG00000227388	introns,intergenic	7_Enh
chr14:90797961-90798660	357.037	-0.636286	0.155611	-4.08895	4.33339e-05	0.00768259	control-Glio_0.5uM	0	NRDE2	ENSG00000119720	utr5,introns,tss2kb	2_TssAFlnk,1_TssA
chr1:114447054-114448286	990.849	-0.503716	0.123268	-4.08633	4.38245e-05	0.00774272	control-Glio_0.5uM	0	AP4B1,DCLRE1B	ENSG00000118655,ENSG00000134262	utr5,tss2kb	2_TssAFlnk,1_TssA
chr1:11967809-11969977	917.055	-0.558695	0.13674	-4.08583	4.39198e-05	0.00774272	control-Glio_0.5uM	0	RNU5E-1	ENSG00000199347	intergenic	1_TssA
chr7:24860537-24861464	243.309	-0.796881	0.195148	-4.08346	4.43693e-05	0.00780005	control-Glio_0.5uM	5825	OSBPL3	ENSG00000070882	introns,intergenic	7_Enh
chr1:26324191-26325188	423.571	-0.418205	0.093181	-4.4881	7.18628e-06	0.00791247	control-Glio_0.2uM	0	PAFAH2	ENSG00000158006	introns,tss2kb	2_TssAFlnk,1_TssA,2_TssAFlnk
chr15:65587997-65589122	321.056	-0.63523	0.155909	-4.07437	4.61393e-05	0.00802133	control-Glio_0.5uM	0	RNU5A-1	ENSG00000199568	introns,tss2kb	2_TssAFlnk,7_Enh
chr7:105332131-105332753	80.467	0.683169	0.152449	4.4813	7.41911e-06	0.00802798	control-Glio_0.2uM	47	ATXN7L1	ENSG00000146776	introns,tss2kb	2_TssAFlnk,7_Enh
chr2:148601419-148602429	184.028	0.670123	0.146361	4.57855	4.68208e-06	0.00806949	Glio_0.2uM-Glio_0.5uM	0	ACVR2A	ENSG00000121989	utr5,tss2kb	2_TssAFlnk,1_TssA
chr19:8942761-8943845	803.927	-0.635465	0.156233	-4.06742	4.75373e-05	0.00815147	control-Glio_0.5uM	0	CTD-2529P6.4,MBD3L1,ZNF558	ENSG00000167785,ENSG00000269400,ENSG00000170948	introns,tss2kb,utr3	1_TssA,2_TssAFlnk
chr9:100863986-100864667	117.399	-0.60816	0.136044	-4.47031	7.81072e-06	0.00826222	control-Glio_0.2uM	9143	TRIM14	ENSG00000106785	introns,intergenic	7_Enh
chr2:201171053-201172500	204.535	0.667136	0.164425	4.05739	4.96238e-05	0.00846302	control-Glio_0.5uM	0	SPATS2L	ENSG00000196141	introns,tss2kb	14_ReprPCWk,10_TssBiv
chr16:30569128-30570084	361.05	-0.419863	0.0942386	-4.45532	8.37683e-06	0.00861853	control-Glio_0.2uM	0	ZNF764,AC002310.13	ENSG00000260869,ENSG00000169951	utr5,utr3,tss2kb,exons	1_TssA,2_TssAFlnk
chr11:64879002-64879550	186.541	-0.663145	0.163767	-4.04931	5.13684e-05	0.00870599	control-Glio_0.5uM	0	AP003068.9,TM7SF2	ENSG00000254501,ENSG00000149809	utr5,introns,tss2kb,utr3	7_Enh,2_TssAFlnk
chr18:13610989-13611507	117.286	0.79383	0.196157	4.04692	5.1897e-05	0.00873113	control-Glio_0.5uM	0	MIR4526,LDLRAD4	ENSG00000168675,ENSG00000263527	introns,tss2kb	7_Enh,2_TssAFlnk
chr5:88609519-88610480	157.965	-0.807381	0.19952	-4.04663	5.19613e-05	0.00873113	control-Glio_0.5uM	104143	MEF2C-AS1	ENSG00000248309	introns,intergenic	7_Enh
chr9:130533132-130534102	635.242	-0.560798	0.1386	-4.04616	5.20656e-05	0.00873113	control-Glio_0.5uM	0	SH2D3C	ENSG00000095370	utr5,introns,tss2kb	3_TxFlnk,2_TssAFlnk,6_EnhG
chr19:7894307-7895298	1026.55	-0.507719	0.125616	-4.04185	5.30308e-05	0.00882815	control-Glio_0.5uM	0	EVI5L	ENSG00000142459	tss2kb	1_TssA,2_TssAFlnk,1_TssA
chr22:17738749-17739529	248.581	-0.639081	0.158155	-4.04086	5.32556e-05	0.00884213	control-Glio_0.5uM	8095	CECR3	ENSG00000241832	introns,intergenic,utr3	7_Enh
chr11:35185262-35185501	11.8062	0.959821	0.237844	4.03551	5.44846e-05	0.00896933	control-Glio_0.5uM	12616	CD44	ENSG00000026508	introns,intergenic	7_Enh
chr6:99896041-99896256	5.53803	0.971938	0.241095	4.03136	5.54558e-05	0.00904912	control-Glio_0.5uM	16257	USP45	ENSG00000123552	introns,intergenic	7_Enh
chr8:67248279-67248707	17.0586	0.971419	0.241212	4.02723	5.64369e-05	0.00915241	control-Glio_0.5uM	92506	RP11-346I3.4	ENSG00000246145	intergenic	7_Enh
chr1:143913203-143914021	672.09	-0.323524	0.0729577	-4.4344	9.23272e-06	0.00919755	control-Glio_0.2uM	0	SRGAP2B	ENSG00000196369	utr5,introns,tss2kb	1_TssA,15_Quies
chrX:48334166-48334946	204.391	-0.514764	0.116025	-4.43666	9.13634e-06	0.00919755	control-Glio_0.2uM	0	FTSJ1	ENSG00000068438	utr5,introns,tss2kb	1_TssA
chr15:38746179-38746879	131.195	0.618684	0.13658	4.52982	5.90333e-06	0.00926232	Glio_0.2uM-Glio_0.5uM	0	FAM98B	ENSG00000171262	introns,tss2kb	1_TssA
chr9:130746245-130746514	36.3332	0.929056	0.205044	4.531	5.87041e-06	0.00926232	Glio_0.2uM-Glio_0.5uM	3453	FAM102A	ENSG00000167106	intergenic	7_Enh
chr3:59436782-59437449	46.4254	0.907754	0.225936	4.01775	5.87561e-05	0.00950395	control-Glio_0.5uM	58956	RP11-719N22.2	ENSG00000242545	intergenic	7_Enh
chr12:75865921-75866399	21.7913	0.957453	0.238357	4.01689	5.89716e-05	0.00951429	control-Glio_0.5uM	8060	GLIPR1	ENSG00000139278	intergenic	7_Enh
chr1:147931083-147931420	13.5922	0.969627	0.241836	4.00944	6.08635e-05	0.00966363	control-Glio_0.5uM	462	LINC01138	ENSG00000215863	introns,intergenic	15_Quies
chr2:214016108-214017181	312.46	0.675654	0.168534	4.00901	6.09751e-05	0.00966363	control-Glio_0.5uM	0	IKZF2	ENSG00000030419	utr5,introns,tss2kb	1_TssA
chr9:35775954-35776420	55.7569	-0.743369	0.16831	-4.41666	1.00236e-05	0.00982941	control-Glio_0.2uM	3648	RP11-112J3.16	ENSG00000227388	introns,intergenic	7_Enh
chr16:4321665-4323933	426.746	0.628863	0.157265	3.99874	6.36811e-05	0.00989264	control-Glio_0.5uM	0	TFAP4	ENSG00000090447	introns,tss2kb	1_TssA
chr14:91322545-91322824	7.27847	0.952396	0.238313	3.99641	6.43114e-05	0.00996588	control-Glio_0.5uM	28073	CTD-3035D6.2	ENSG00000258884	intergenic	7_Enh
chr20:46045239-46045794	223.537	-0.681557	0.170617	-3.99466	6.47873e-05	0.0100149	control-Glio_0.5uM	4168	RP1-148H17.1	ENSG00000224565	intergenic	7_Enh
chr6:166615609-166616354	96.6475	-0.820255	0.205894	-3.98386	6.78048e-05	0.0104045	control-Glio_0.5uM	6536	RNU6-153P	ENSG00000201292	intergenic	7_Enh
chr5:179233071-179234234	177.21	0.67919	0.151123	4.4943	6.9799e-06	0.01043	Glio_0.2uM-Glio_0.5uM	0	SQSTM1,MGAT4B	ENSG00000161013,ENSG00000161011	utr5,introns,tss2kb,utr3	1_TssA
chr2:86262654-86263998	864.161	-0.415036	0.0943177	-4.4004	1.08053e-05	0.0104329	control-Glio_0.2uM	196	POLR1A	ENSG00000068654	introns,intergenic	2_TssAFlnk,7_Enh
chr12:32059434-32060090	37.8577	-0.907472	0.228272	-3.9754	7.02611e-05	0.0107289	control-Glio_0.5uM	8552	AC023050.1	ENSG00000252584	intergenic	8_ZNF/Rpts
chr6:158314277-158314692	30.7573	0.948913	0.23893	3.97151	7.14194e-05	0.0108793	control-Glio_0.5uM	459	RP3-403L10.3	ENSG00000236324	introns,tss2kb	5_TxWk
chr11:7549775-7550278	27.5624	0.914518	0.230555	3.96659	7.29085e-05	0.0110259	control-Glio_0.5uM	9229	PPFIBP2	ENSG00000166387	introns,intergenic	7_Enh
chr12:54121056-54121721	458.857	-0.428012	0.0976959	-4.38107	1.181e-05	0.0110564	control-Glio_0.2uM	0	CALCOCO1	ENSG00000012822	utr5,tss2kb	1_TssA
chr16:89554244-89554837	210.085	-0.480365	0.109569	-4.38413	1.16452e-05	0.0110564	control-Glio_0.2uM	765	ANKRD11	ENSG00000167522	introns,intergenic	2_TssAFlnk
chr10:91411824-91412258	15.1797	0.952211	0.240367	3.96148	7.44863e-05	0.0111264	control-Glio_0.5uM	1245	RP11-80H5.6	ENSG00000225836	tss2kb	7_Enh
chr12:50560715-50561576	544.285	-0.476141	0.120207	-3.961	7.46368e-05	0.0111264	control-Glio_0.5uM	0	CERS5	ENSG00000139624	utr5,utr3,tss2kb,exons	2_TssAFlnk,1_TssA
chr6:108145274-108145945	42.1279	0.915399	0.231065	3.96164	7.4436e-05	0.0111264	control-Glio_0.5uM	0	SCML4	ENSG00000146285	utr5,tss2kb,utr3	2_TssAFlnk,7_Enh
chr3:5025612-5026261	210.236	-0.819475	0.207039	-3.95807	7.55585e-05	0.0112105	control-Glio_0.5uM	3697	BHLHE40	ENSG00000134107	intergenic,utr3	2_TssAFlnk,7_Enh
chr13:51168448-51169047	85.6049	-0.807181	0.204044	-3.95591	7.62423e-05	0.0112853	control-Glio_0.5uM	66863	RP11-175B12.2	ENSG00000229323	introns,intergenic	7_Enh
chr11:58869664-58870291	289.906	-0.427504	0.0979312	-4.36535	1.2692e-05	0.0112924	control-Glio_0.2uM	4366	FAM111B	ENSG00000189057	intergenic	2_TssAFlnk
chr19:6424558-6425702	1200.27	-0.296151	0.0678635	-4.36392	1.27751e-05	0.0112924	control-Glio_0.2uM	0	KHSRP	ENSG00000088247	tss2kb	5_TxWk,2_TssAFlnk
chr6:43596520-43598085	728.85	-0.348775	0.0798344	-4.36873	1.2497e-05	0.0112924	control-Glio_0.2uM	0	MAD2L1BP,GTPBP2	ENSG00000172432,ENSG00000124688	introns,tss2kb	1_TssA,2_TssAFlnk
chr3:125313956-125314803	673.006	-0.339755	0.0779166	-4.3605	1.29768e-05	0.0113114	control-Glio_0.2uM	22	OSBPL11	ENSG00000144909	tss2kb	1_TssA
chr12:53764636-53765607	620.158	-0.341944	0.0787203	-4.34378	1.40049e-05	0.0116366	control-Glio_0.2uM	8352	SP1	ENSG00000185591	intergenic	1_TssA,2_TssAFlnk
chr19:44286776-44287441	106.351	-0.56919	0.130825	-4.35078	1.35655e-05	0.0116366	control-Glio_0.2uM	1367	KCNN4	ENSG00000104783	tss2kb	2_TssAFlnk
chr19:49140512-49141704	1129.91	-0.305827	0.0704276	-4.34243	1.40915e-05	0.0116366	control-Glio_0.2uM	0	DBP,CA11,SEC1P	ENSG00000063180,ENSG00000232871,ENSG00000105516	introns,tss2kb	1_TssA
chr1:14057072-14057974	389.538	-0.425	0.0977966	-4.34576	1.38796e-05	0.0116366	control-Glio_0.2uM	0	PRDM2	ENSG00000116731	introns,tss2kb	2_TssAFlnk,2_TssAFlnk,7_Enh
chr2:42970342-42970621	5.62926	0.941028	0.238553	3.94473	7.98887e-05	0.0117145	control-Glio_0.5uM	20781	OXER1	ENSG00000162881	introns,intergenic	5_TxWk
chr3:133338929-133339358	22.5564	0.939348	0.238074	3.94562	7.95944e-05	0.0117145	control-Glio_0.5uM	2559	TOPBP1	ENSG00000163781	introns,intergenic,utr3,exons	7_Enh
chr10:13389276-13390554	332.192	0.606144	0.136326	4.44628	8.737e-06	0.0120399	Glio_0.2uM-Glio_0.5uM	0	SEPHS1	ENSG00000086475	utr5,introns,tss2kb	1_TssA
chr3:24536017-24537335	40.9443	0.922927	0.23506	3.92635	8.62432e-05	0.0124143	control-Glio_0.5uM	0	THRB	ENSG00000151090	introns,tss2kb	2_TssAFlnk,1_TssA,11_BivFlnk
chr12:860329-860784	190.292	-0.668136	0.170323	-3.92275	8.75441e-05	0.0124591	control-Glio_0.5uM	974	WNK1	ENSG00000060237	tss2kb	1_TssA,2_TssAFlnk
chr19:16437387-16437802	87.6845	-0.805504	0.205404	-3.92157	8.79755e-05	0.0124917	control-Glio_0.5uM	1738	KLF2	ENSG00000127528	introns,intergenic,exons	3_TxFlnk
chr18:60986952-60988294	457.855	0.498127	0.113342	4.39492	1.10812e-05	0.0125713	Glio_0.2uM-Glio_0.5uM	0	BCL2	ENSG00000171791	utr5,tss2kb	1_TssA,2_TssAFlnk
chr19:37861624-37862428	362.109	-0.605059	0.15454	-3.91522	9.03208e-05	0.0127383	control-Glio_0.5uM	0	ZNF527	ENSG00000189164	utr5,introns,tss2kb	1_TssA,2_TssAFlnk
chr13:95841491-95841953	22.6746	0.918127	0.234712	3.91172	9.16426e-05	0.0128367	control-Glio_0.5uM	20644	snoU13	ENSG00000238463	introns,intergenic	15_Quies
chr11:62607634-62609727	845.709	-0.344696	0.0799765	-4.30996	1.63286e-05	0.0129719	control-Glio_0.2uM	0	RNU2-2P,WDR74	ENSG00000133316,ENSG00000222328	introns,tss2kb	1_TssA,2_TssAFlnk
chr8:74884047-74885008	1071.69	-0.302132	0.0701664	-4.30593	1.66283e-05	0.0130449	control-Glio_0.2uM	0	TMEM70,TCEB1	ENSG00000175606,ENSG00000154582	utr5,introns,tss2kb	1_TssA,2_TssAFlnk
chr2:54950295-54951138	762.117	-0.48702	0.125111	-3.8927	9.91354e-05	0.013467	control-Glio_0.5uM	0	EML6	ENSG00000214595	utr5,introns,tss2kb	1_TssA
chr15:65596557-65597898	466.279	-0.550651	0.141487	-3.89189	9.9467e-05	0.0134828	control-Glio_0.5uM	0	RNU5B-1	ENSG00000200156	tss2kb	1_TssA,2_TssAFlnk
chr22:38966012-38966779	365.201	-0.559592	0.143817	-3.891	9.98336e-05	0.0134935	control-Glio_0.5uM	0	DMC1	ENSG00000100206	utr5,tss2kb,utr3	2_TssAFlnk,1_TssA,2_TssAFlnk
chr7:64342692-64343161	11.4536	0.944065	0.242678	3.8902	0.000100162	0.0134935	control-Glio_0.5uM	0	ZNF273	ENSG00000198039	utr5,introns,tss2kb	12_EnhBiv,11_BivFlnk
chr16:4321665-4323933	426.746	0.51689	0.118583	4.35889	1.30725e-05	0.013537	Glio_0.2uM-Glio_0.5uM	0	TFAP4	ENSG00000090447	introns,tss2kb	1_TssA
chr19:11491550-11492590	362.834	-0.36598	0.0852746	-4.29178	1.77245e-05	0.0137332	control-Glio_0.2uM	0	EPOR	ENSG00000187266	introns,tss2kb,utr3	2_TssAFlnk
chr22:39601350-39602089	57.4418	-0.876728	0.225773	-3.88322	0.000103081	0.0137499	control-Glio_0.5uM	34826	PDGFB	ENSG00000100311	intergenic	7_Enh,5_TxWk
chr3:149687765-149689386	256.886	0.65169	0.167885	3.88177	0.000103701	0.0137887	control-Glio_0.5uM	0	PFN2,AC117395.1	ENSG00000070087,ENSG00000268175	introns,tss2kb	1_TssA
chr9:132646693-132647068	119.848	-0.756447	0.195057	-3.87807	0.000105287	0.01397	control-Glio_0.5uM	244	RP11-409K20.7	ENSG00000224988	tss2kb	2_TssAFlnk
chr6:149570241-149570534	10.3171	0.926484	0.238986	3.87673	0.000105869	0.0140176	control-Glio_0.5uM	5104	RP1-111D6.2	ENSG00000225924	introns,intergenic	7_Enh
chr16:19566407-19567205	455.209	-0.600984	0.155233	-3.87149	0.000108172	0.0142325	control-Glio_0.5uM	0	C16orf62	ENSG00000103544	introns,tss2kb,exons	2_TssAFlnk,1_TssA
chr2:197504094-197504651	309.85	-0.630324	0.162928	-3.86872	0.000109409	0.0143351	control-Glio_0.5uM	0	CCDC150	ENSG00000144395	utr5,introns,tss2kb	2_TssAFlnk
chr10:110354076-110354542	35.4313	0.902272	0.233276	3.86782	0.000109811	0.0143577	control-Glio_0.5uM	32503	RP11-163F15.1	ENSG00000203434	intergenic	7_Enh,15_Quies
chr7:132766494-132767251	537.256	-0.398061	0.0930449	-4.27817	1.8844e-05	0.0143689	control-Glio_0.2uM	0	CHCHD3	ENSG00000106554	tss2kb,utr3	1_TssA
chr3:9791273-9792140	655.265	-0.486868	0.126091	-3.86126	0.000112805	0.0145916	control-Glio_0.5uM	0	OGG1	ENSG00000114026	utr5,tss2kb	1_TssA
chr11:124543304-124544174	241.108	-0.432116	0.101214	-4.26933	1.96057e-05	0.0146483	control-Glio_0.2uM	0	SIAE,SPA17	ENSG00000110013,ENSG00000064199	utr5,introns,tss2kb,utr3	1_TssA,2_TssAFlnk
chr16:89160081-89160604	45.9933	0.821315	0.19001	4.32249	1.5428e-05	0.0146706	Glio_0.2uM-Glio_0.5uM	0	ACSF3	ENSG00000176715	utr5,introns,tss2kb	1_TssA
chr3:125313956-125314803	673.006	-0.472577	0.122529	-3.85686	0.000114851	0.014801	control-Glio_0.5uM	22	OSBPL11	ENSG00000144909	tss2kb	1_TssA
chr12:22696619-22697821	696.158	-0.346276	0.0812523	-4.26174	2.02841e-05	0.0149768	control-Glio_0.2uM	0	C2CD5	ENSG00000111731	introns,tss2kb	1_TssA
chr2:233470570-233471266	147.026	-0.478041	0.112273	-4.25784	2.06416e-05	0.0150635	control-Glio_0.2uM	0	EFHD1	ENSG00000115468	introns,tss2kb	1_TssA,2_TssAFlnk
chr2:223182779-223183298	49.6159	0.89249	0.231962	3.84758	0.000119292	0.0151861	control-Glio_0.5uM	0	AC010980.2	ENSG00000237732	utr5,tss2kb,utr3	1_TssA,2_TssAFlnk
chr16:22201290-22202917	2165.97	-0.506984	0.131788	-3.84695	0.000119595	0.0151939	control-Glio_0.5uM	14685	EEF2K	ENSG00000103319	intergenic,utr3	1_TssA
chr3:142926040-142926529	25.4986	-0.918276	0.238872	-3.84422	0.000120935	0.0153022	control-Glio_0.5uM	30873	PBX2P1	ENSG00000244171	intergenic	7_Enh
chr7:106684816-106685546	70.8278	0.825129	0.214682	3.8435	0.000121291	0.0153163	control-Glio_0.5uM	0	PRKAR2B	ENSG00000005249	utr5,tss2kb,exons	1_TssA,2_TssAFlnk
chr14:39911528-39911920	17.9924	0.934253	0.243188	3.84168	0.000122193	0.0153684	control-Glio_0.5uM	9824	FBXO33	ENSG00000165355	intergenic	15_Quies
chr5:176900487-176900920	28.1947	0.924821	0.216086	4.27988	1.86997e-05	0.0156479	Glio_0.2uM-Glio_0.5uM	0	DBN1	ENSG00000113758	utr5,introns,tss2kb,utr3	1_TssA,7_Enh
chr14:95785544-95786526	159.108	0.742006	0.19364	3.83189	0.000127163	0.0158348	control-Glio_0.5uM	0	CLMN	ENSG00000165959	introns,tss2kb	2_TssAFlnk,1_TssA
chr16:27241996-27242351	70.5135	-0.791848	0.206742	-3.83012	0.00012808	0.0159175	control-Glio_0.5uM	0	NSMCE1	ENSG00000169189	introns,tss2kb,utr3	6_EnhG,7_Enh
chr3:133209344-133210497	205.103	0.730084	0.190685	3.82874	0.000128803	0.0159756	control-Glio_0.5uM	0	RP11-91K8.4	ENSG00000214301	utr5,tss2kb	7_Enh
chr12:133209218-133210316	75.0724	0.84954	0.222391	3.82003	0.000133433	0.0164584	control-Glio_0.5uM	75	POLE	ENSG00000177084	introns,tss2kb,utr3	6_EnhG
chr2:43395893-43397026	176.696	-0.808294	0.211641	-3.81917	0.000133902	0.0164779	control-Glio_0.5uM	56723	ZFP36L2	ENSG00000152518	introns,intergenic	7_Enh
chr19:39897012-39897739	405.78	-0.555484	0.145719	-3.81203	0.00013783	0.0168189	control-Glio_0.5uM	0	ZFP36	ENSG00000128016	introns,tss2kb,exons	2_TssAFlnk,1_TssA
chr2:242576081-242577444	476.618	0.695594	0.182785	3.80553	0.000141501	0.0171427	control-Glio_0.5uM	0	ATG4B,THAP4	ENSG00000168397,ENSG00000176946	utr5,introns,tss2kb	1_TssA
chr20:361352-363118	239.785	0.709477	0.18673	3.79948	0.000144998	0.0173083	control-Glio_0.5uM	0	TRIB3	ENSG00000101255	utr5,introns,tss2kb	1_TssA
chr19:38826199-38827854	1069.64	-0.49853	0.131352	-3.79537	0.000147422	0.0174241	control-Glio_0.5uM	0	CATSPERG	ENSG00000099338	utr5,introns,tss2kb	1_TssA
chr9:130572025-130572429	8.0107	1.14314	0.269235	4.24587	2.17748e-05	0.0175204	Glio_0.2uM-Glio_0.5uM	0	FPGS	ENSG00000136877	utr5,introns,tss2kb,exons	4_Tx
chr20:32254336-32255579	296.34	-0.568172	0.149865	-3.79122	0.000149911	0.0176849	control-Glio_0.5uM	0	NECAB3	ENSG00000125967	utr5,introns,tss2kb,exons	2_TssAFlnk,1_TssA
chr1:95538018-95538923	467.217	-0.36894	0.0875578	-4.21367	2.51254e-05	0.0177177	control-Glio_0.2uM	0	ALG14	ENSG00000172339	introns,tss2kb	1_TssA
chr15:93374772-93375542	284.652	-0.503187	0.119637	-4.20596	2.59981e-05	0.0181294	control-Glio_0.2uM	21658	FAM174B	ENSG00000185442	intergenic	2_TssAFlnk
chr17:38703604-38704217	170.734	-0.710616	0.187874	-3.7824	0.000155326	0.018221	control-Glio_0.5uM	13049	CCR7	ENSG00000126353	intergenic	7_Enh
chr7:39988643-39990091	1382.44	-0.338689	0.0806408	-4.19997	2.66947e-05	0.0184106	control-Glio_0.2uM	0	CDK13,RP11-467D6.1	ENSG00000065883,ENSG00000259826	utr5,tss2kb,utr3	1_TssA
chr3:156919568-156919807	5.07624	0.900356	0.238289	3.77841	0.000157833	0.0184118	control-Glio_0.5uM	26434	RP11-550I24.2	ENSG00000243176	introns,intergenic	15_Quies
chr8:131028075-131029136	187.61	0.676092	0.179101	3.77492	0.00016006	0.0186371	control-Glio_0.5uM	0	FAM49B	ENSG00000153310	introns,tss2kb,utr3	1_TssA
chr19:38826199-38827854	1069.64	-0.353304	0.0843103	-4.19053	2.7831e-05	0.0188778	control-Glio_0.2uM	0	CATSPERG	ENSG00000099338	utr5,introns,tss2kb	1_TssA
chr12:132549125-132550313	236.61	0.548042	0.130367	4.20385	2.62415e-05	0.0189301	Glio_0.2uM-Glio_0.5uM	14693	RP13-820C6.2	ENSG00000257000	introns,intergenic	7_Enh,7_Enh
chr11:6502273-6503063	274.817	0.606664	0.161286	3.76143	0.000168945	0.0194551	control-Glio_0.5uM	0	ARFIP2,TIMM10B	ENSG00000132286,ENSG00000132254,ENSG00000265264	utr5,introns,tss2kb,utr3	1_TssA
chr15:65587997-65589122	321.056	-0.42617	0.101957	-4.17989	2.91652e-05	0.0194724	control-Glio_0.2uM	0	RNU5A-1	ENSG00000199568	introns,tss2kb	2_TssAFlnk,7_Enh
chr1:94082558-94082822	11.1845	0.900229	0.239691	3.75579	0.000172792	0.0197531	control-Glio_0.5uM	2904	BCAR3	ENSG00000137936	introns,intergenic	7_Enh
chr5:65919928-65920280	32.6545	-0.863127	0.229841	-3.75532	0.000173122	0.0197548	control-Glio_0.5uM	1234	RP11-287J9.1	ENSG00000248803	introns,intergenic	15_Quies
chr20:48732373-48732731	97.028	-0.557505	0.133648	-4.17145	3.02667e-05	0.019858	control-Glio_0.2uM	0	UBE2V1	ENSG00000244687	utr5,introns,tss2kb,utr3	1_TssA
chr6:2891910-2892436	203.654	-0.45964	0.110209	-4.17063	3.03756e-05	0.019858	control-Glio_0.2uM	10269	RP11-420G6.4	ENSG00000230438	introns,intergenic,exons	6_EnhG
chr3:36953647-36954385	205.117	-0.662273	0.176462	-3.75307	0.000174682	0.019874	control-Glio_0.5uM	3638	TRANK1	ENSG00000168016	introns,intergenic	7_Enh
chr12:120728708-120731266	795.433	-0.318824	0.0765916	-4.16265	3.14573e-05	0.0200897	control-Glio_0.2uM	0	RNU4-2,RNU4-1	ENSG00000200795,ENSG00000202538	tss2kb	1_TssA
chr15:81616317-81617022	353.884	-0.415666	0.0998976	-4.16092	3.16973e-05	0.0200897	control-Glio_0.2uM	0	RP11-761I4.3,STARD5	ENSG00000172345,ENSG00000259343	utr5,tss2kb,utr3	1_TssA,2_TssAFlnk
chr17:43238218-43239379	666.813	-0.39479	0.0949837	-4.1564	3.23305e-05	0.0200897	control-Glio_0.2uM	0	AC002117.1,HEXIM2	ENSG00000224505,ENSG00000168517	utr5,introns,tss2kb	1_TssA
chr1:29211396-29211957	123.28	-0.582333	0.139902	-4.16245	3.14853e-05	0.0200897	control-Glio_0.2uM	1645	EPB41	ENSG00000159023	tss2kb	7_Enh
chr20:46040875-46041786	193.312	-0.509306	0.122473	-4.15853	3.20309e-05	0.0200897	control-Glio_0.2uM	0	RP1-148H17.1	ENSG00000224565	tss2kb,utr3	2_TssAFlnk,7_Enh
chr2:86667741-86669364	900.06	-0.308703	0.0743416	-4.15249	3.28874e-05	0.0201314	control-Glio_0.2uM	0	KDM3A	ENSG00000115548	introns,tss2kb	1_TssA
chrX:23835402-23835736	12.9411	0.885953	0.236508	3.74598	0.000179693	0.0202833	control-Glio_0.5uM	19703	RPL9P7	ENSG00000238103	intergenic	7_Enh
chr15:85872745-85873586	263.472	-0.682194	0.182185	-3.74451	0.000180748	0.0203657	control-Glio_0.5uM	0	ADAMTS7P4	ENSG00000218052	introns,intergenic,utr3	2_TssAFlnk
chr1:114447054-114448286	990.849	-0.326078	0.0786939	-4.14362	3.41864e-05	0.0204337	control-Glio_0.2uM	0	AP4B1,DCLRE1B	ENSG00000118655,ENSG00000134262	utr5,tss2kb	2_TssAFlnk,1_TssA
chrX:48659677-48661003	910.697	-0.319864	0.0771875	-4.14398	3.4133e-05	0.0204337	control-Glio_0.2uM	0	HDAC6	ENSG00000094631	utr5,introns,tss2kb	1_TssA
chr11:27493168-27494658	167.889	0.531029	0.128303	4.13885	3.4905e-05	0.0206664	control-Glio_0.2uM	0	LGR4,RP11-159H22.2	ENSG00000254862,ENSG00000205213	utr5,introns,tss2kb	1_TssA
chr12:51717578-51718199	52.9031	0.695567	0.168212	4.13506	3.54857e-05	0.0208139	control-Glio_0.2uM	0	BIN2	ENSG00000110934	introns,tss2kb,utr3	1_TssA,7_Enh
chr11:27493168-27494658	167.889	0.682989	0.18282	3.73585	0.00018708	0.0208546	control-Glio_0.5uM	0	LGR4,RP11-159H22.2	ENSG00000254862,ENSG00000205213	utr5,introns,tss2kb	1_TssA
chr13:111367205-111368322	1247.5	-0.399268	0.106912	-3.73455	0.00018805	0.0209256	control-Glio_0.5uM	0	ING1	ENSG00000153487	utr5,introns,tss2kb,exons	1_TssA
chr19:10946177-10947299	421.81	-0.588293	0.157778	-3.72862	0.000192535	0.0213368	control-Glio_0.5uM	0	C19orf38,TMED1	ENSG00000099203,ENSG00000214212	introns,tss2kb	1_TssA,2_TssAFlnk
chr2:138710431-138710642	4.92672	-0.91701	0.246085	-3.72639	0.000194242	0.0213431	control-Glio_0.5uM	10947	HNMT	ENSG00000150540	intergenic	1_TssA
chr16:81466786-81467154	10.8143	0.890769	0.239257	3.72307	0.000196816	0.0214821	control-Glio_0.5uM	11620	CMIP	ENSG00000153815	intergenic	7_Enh
chr17:48246369-48247005	51.9168	0.845832	0.227158	3.72355	0.000196442	0.0214821	control-Glio_0.5uM	488	SGCA	ENSG00000108823	introns,intergenic,utr3,exons	2_TssAFlnk,7_Enh
chr10:76349021-76349469	75.9424	0.806224	0.216679	3.72082	0.00019858	0.0215994	control-Glio_0.5uM	37873	Y_RNA	ENSG00000206756	introns,intergenic	6_EnhG
chr5:134388858-134389440	53.6143	0.851522	0.229055	3.71754	0.00020117	0.0218433	control-Glio_0.5uM	13121	CTC-276P9.1	ENSG00000249082	introns,intergenic	7_Enh
chr12:123634841-123636119	164.893	0.757674	0.204046	3.71325	0.000204616	0.0221028	control-Glio_0.5uM	279	PITPNM2	ENSG00000090975	tss2kb	7_Enh,1_TssA
chr14:40150050-40150445	19.4718	0.888681	0.23938	3.71243	0.000205279	0.0221362	control-Glio_0.5uM	195832	RP11-111A21.1	ENSG00000258526	intergenic	15_Quies
chr17:27053069-27054518	597.369	-0.425167	0.103299	-4.11588	3.85712e-05	0.0222085	control-Glio_0.2uM	0	AC010761.14,TLCD1	ENSG00000160606,ENSG00000267729	introns,tss2kb	1_TssA,2_TssAFlnk
chr19:38864925-38865717	526.802	-0.355231	0.0863012	-4.11618	3.85211e-05	0.0222085	control-Glio_0.2uM	0	PSMD8	ENSG00000099341	utr5,tss2kb,exons	1_TssA
chr13:67368450-67369106	31.8952	0.875527	0.235996	3.70992	0.000207326	0.0222804	control-Glio_0.5uM	30194	PCDH9-AS2	ENSG00000228842	introns,intergenic	7_Enh
chr2:62884863-62885387	29.6815	0.871596	0.234918	3.71021	0.000207087	0.0222804	control-Glio_0.5uM	4377	AC092155.4	ENSG00000226622	introns,intergenic	7_Enh
chr17:38703604-38704217	170.734	-0.529053	0.128688	-4.11114	3.93713e-05	0.0224631	control-Glio_0.2uM	13049	CCR7	ENSG00000126353	intergenic	7_Enh
chr9:92081677-92082191	28.0968	0.788847	0.192086	4.10673	4.01292e-05	0.0226893	control-Glio_0.2uM	4960	RP13-93L13.1	ENSG00000225460	introns,intergenic	6_EnhG
chr16:27243203-27244225	359.625	-0.588524	0.159236	-3.69593	0.000219088	0.0229932	control-Glio_0.5uM	175	NSMCE1	ENSG00000169189	introns,tss2kb	7_Enh,6_EnhG
chr17:71641166-71641716	48.869	0.806283	0.194798	4.13908	3.487e-05	0.0232214	Glio_0.2uM-Glio_0.5uM	938	SDK2	ENSG00000069188	tss2kb	5_TxWk,7_Enh
chr1:205253808-205254284	197.37	-0.653057	0.176876	-3.69218	0.00022234	0.0232956	control-Glio_0.5uM	27451	TMCC2	ENSG00000133069	intergenic	7_Enh
chr12:31811946-31812583	315.848	-0.384819	0.0940079	-4.09347	4.24962e-05	0.0233738	control-Glio_0.2uM	0	METTL20	ENSG00000139160	utr5,introns,tss2kb	1_TssA
chr17:41437729-41439202	647.882	-0.346866	0.0849007	-4.08555	4.39723e-05	0.0233738	control-Glio_0.2uM	25584	LINC00910	ENSG00000188825	intergenic	1_TssA
chr18:3593694-3594701	570.258	-0.449025	0.109898	-4.08584	4.39172e-05	0.0233738	control-Glio_0.2uM	0	DLGAP1-AS1	ENSG00000177337	introns,tss2kb	2_TssAFlnk,1_TssA,2_TssAFlnk
chr1:244815863-244816873	1173.79	-0.34656	0.084904	-4.08178	4.46918e-05	0.0233738	control-Glio_0.2uM	0	DESI2	ENSG00000121644	utr5,introns,tss2kb	1_TssA
chr1:28907735-28908818	334.456	-0.474183	0.116138	-4.08291	4.44749e-05	0.0233738	control-Glio_0.2uM	0	SNHG12	ENSG00000197989	introns,tss2kb,utr3	1_TssA
chr1:54518465-54519533	854.26	-0.357539	0.087448	-4.08859	4.34005e-05	0.0233738	control-Glio_0.2uM	0	TCEANC2,TMEM59	ENSG00000116209,ENSG00000116205	utr5,introns,tss2kb	1_TssA
chr9:123630673-123631698	951.705	-0.302524	0.0740516	-4.08531	4.40179e-05	0.0233738	control-Glio_0.2uM	0	PHF19	ENSG00000119403	utr5,introns,tss2kb	2_TssAFlnk,1_TssA
chr1:154832328-154833416	220.499	0.631191	0.171057	3.68994	0.00022431	0.0233848	control-Glio_0.5uM	9	KCNN3	ENSG00000143603	introns,tss2kb	7_Enh
chr2:148601419-148602429	184.028	0.690818	0.187195	3.69036	0.000223933	0.0233848	control-Glio_0.5uM	0	ACVR2A	ENSG00000121989	utr5,tss2kb	2_TssAFlnk,1_TssA
chr5:176873343-176874375	120.245	0.736686	0.199647	3.68995	0.000224302	0.0233848	control-Glio_0.5uM	0	PRR7	ENSG00000131188	utr5,introns,tss2kb	2_TssAFlnk,1_TssA
chr19:47324654-47325646	218.153	-0.627147	0.170031	-3.68842	0.000225649	0.0234466	control-Glio_0.5uM	6052	CTB-147N14.4	ENSG00000269014	intergenic	2_TssAFlnk,7_Enh
chr7:6676655-6677729	191.772	0.71508	0.19386	3.68863	0.000225464	0.0234466	control-Glio_0.5uM	0	ZNF316	ENSG00000205903	introns,tss2kb	1_TssA
chr19:1812029-1813147	471.479	-0.42934	0.10531	-4.07692	4.56364e-05	0.0234766	control-Glio_0.2uM	0	ATP8B3	ENSG00000130270	tss2kb	1_TssA,2_TssAFlnk
chr1:38157584-38158342	423.439	-0.357567	0.0877749	-4.07368	4.62755e-05	0.0236118	control-Glio_0.2uM	0	C1orf109,CDCA8	ENSG00000134690,ENSG00000116922	utr5,introns,tss2kb,utr3	1_TssA
chr12:122238353-122238783	98.8427	0.745044	0.202165	3.68532	0.000228416	0.0236168	control-Glio_0.5uM	0	RHOF	ENSG00000139725	utr5,introns,tss2kb	1_TssA
chrX:129116183-129116840	219.111	-0.606853	0.164633	-3.6861	0.000227713	0.0236168	control-Glio_0.5uM	0	BCORL1	ENSG00000085185	utr5,introns,tss2kb	1_TssA
chr16:2918029-2918691	111.898	-0.687714	0.186721	-3.6831	0.000230412	0.0236332	control-Glio_0.5uM	410	LA16c-325D7.2	ENSG00000263280	tss2kb	2_TssAFlnk
chr15:80215454-80216551	480.169	-0.478981	0.130093	-3.68183	0.000231568	0.0236795	control-Glio_0.5uM	0	ST20,ST20-MTHFS,C15ORF37	ENSG00000180953,ENSG00000259332,ENSG00000257028	utr5,introns,utr3,tss2kb,exons	1_TssA
chr22:41681477-41683011	708.525	-0.48273	0.131115	-3.68172	0.000231664	0.0236795	control-Glio_0.5uM	0	RANGAP1	ENSG00000100401	utr5,introns,tss2kb	1_TssA
chrX:106242919-106243700	131.313	0.593138	0.14373	4.12675	3.67932e-05	0.0238056	Glio_0.2uM-Glio_0.5uM	0	MORC4	ENSG00000133131	utr5,tss2kb	1_TssA
chr19:10828048-10829121	1089.36	-0.457664	0.124416	-3.67851	0.000234597	0.0239403	control-Glio_0.5uM	0	MIR638,DNM2	ENSG00000207972,ENSG00000079805	tss2kb	5_TxWk,1_TssA
chr11:9635348-9636275	405.809	-0.519214	0.141276	-3.67518	0.000237678	0.0241627	control-Glio_0.5uM	7661	RP11-16F15.1	ENSG00000243964	intergenic	2_TssAFlnk
chr18:46467065-46467493	21.5599	0.828935	0.22567	3.67322	0.000239512	0.024231	control-Glio_0.5uM	1610	SMAD7	ENSG00000101665	introns,intergenic	2_TssAFlnk
chr13:50017909-50018839	825.543	-0.338954	0.0834097	-4.06373	4.82949e-05	0.0242479	control-Glio_0.2uM	0	CAB39L,SETDB2	ENSG00000136169,ENSG00000102547	utr5,introns,tss2kb	1_TssA
chr1:46151789-46153260	1142.72	-0.322385	0.0793689	-4.06186	4.86838e-05	0.0242492	control-Glio_0.2uM	0	TMEM69,GPBP1L1	ENSG00000159592,ENSG00000159596	utr5,introns,tss2kb	1_TssA
chr10:51488843-51489488	29.2815	0.862263	0.234896	3.67082	0.000241771	0.0242733	control-Glio_0.5uM	2516	AGAP7	ENSG00000204169	intergenic	11_BivFlnk,1_TssA
chr1:113008620-113009339	256.855	-0.65181	0.177518	-3.67179	0.000240856	0.0242733	control-Glio_0.5uM	0	WNT2B	ENSG00000134245	utr5,tss2kb	2_TssAFlnk
chr3:67735928-67736920	83.3592	0.746823	0.203574	3.66855	0.000243926	0.0243383	control-Glio_0.5uM	17259	RP11-81N13.1	ENSG00000241316	introns,intergenic	7_Enh
chr16:86029258-86029844	90.7543	-0.559221	0.13781	-4.05792	4.95108e-05	0.0244669	control-Glio_0.2uM	13904	RP11-542M13.2	ENSG00000269667	intergenic	2_TssAFlnk,7_Enh
chr11:103774882-103775122	9.26881	0.889182	0.242651	3.66444	0.000247877	0.0245374	control-Glio_0.5uM	8883	RP11-563P16.1	ENSG00000254987	intergenic	7_Enh
chr19:52430088-52430891	128.873	-0.696723	0.190096	-3.66512	0.000247222	0.0245374	control-Glio_0.5uM	0	ZNF613	ENSG00000176024	utr5,tss2kb	1_TssA
chr11:103609873-103610214	9.70659	0.885152	0.24158	3.66401	0.000248295	0.0245402	control-Glio_0.5uM	110419	MIR4693	ENSG00000264200	introns,intergenic	15_Quies
chr7:3017915-3018793	278.67	-0.455724	0.112381	-4.05517	5.00975e-05	0.0245634	control-Glio_0.2uM	19934	RN7SKP130	ENSG00000201794	introns,intergenic	2_TssAFlnk
chr18:42686288-42686745	69.6454	0.776476	0.212323	3.65705	0.000255138	0.0248255	control-Glio_0.5uM	74335	RP11-846C15.2	ENSG00000267101	intergenic	7_Enh
chr19:10571643-10572329	138.602	-0.699286	0.191206	-3.65723	0.000254956	0.0248255	control-Glio_0.5uM	2000	PDE4A	ENSG00000065989	introns,intergenic	7_Enh,2_TssAFlnk
chr20:20315067-20315486	31.701	0.85083	0.232631	3.65742	0.000254767	0.0248255	control-Glio_0.5uM	17383	RN7SL690P	ENSG00000264879	introns,intergenic	7_Enh
chr3:176768557-176768912	11.8369	0.877588	0.240266	3.65257	0.00025963	0.024915	control-Glio_0.5uM	5910	TBL1XR1-AS1	ENSG00000231310	introns,intergenic	5_TxWk
chr6:90060328-90060599	36.4543	0.840059	0.229971	3.65289	0.00025931	0.024915	control-Glio_0.5uM	1969	UBE2J1	ENSG00000198833	introns,intergenic	2_TssAFlnk
chr7:1570086-1571273	251.635	0.661164	0.180979	3.65327	0.000258922	0.024915	control-Glio_0.5uM	0	MAFK	ENSG00000198517	introns,tss2kb	7_Enh,2_TssAFlnk
chr16:57509765-57510062	11.8531	0.862667	0.236249	3.65152	0.000260691	0.0249405	control-Glio_0.5uM	161	DOK4	ENSG00000125170	introns,intergenic,utr3,exons	7_Enh
chr12:3732348-3732574	6.26706	0.870768	0.238534	3.6505	0.000261729	0.0249591	control-Glio_0.5uM	30816	EFCAB4B	ENSG00000130038	introns,intergenic	7_Enh
chr1:227751027-227751785	250.873	-0.579113	0.158753	-3.6479	0.000264392	0.0251008	control-Glio_0.5uM	0	ZNF678	ENSG00000181450	utr5,introns,tss2kb	2_TssAFlnk,1_TssA
chr3:13373573-13374404	212.607	-0.482263	0.119172	-4.04678	5.19264e-05	0.0252628	control-Glio_0.2uM	8238	NUP210	ENSG00000132182	introns,intergenic	7_Enh
chr8:125275030-125275365	16.87	0.862396	0.236833	3.64136	0.000271201	0.0254418	control-Glio_0.5uM	2145	RNU6-756P	ENSG00000206724	intergenic	7_Enh
chr10:3834650-3834809	3.0868	0.848542	0.233115	3.64001	0.000272628	0.0255141	control-Glio_0.5uM	7177	KLF6	ENSG00000067082	intergenic	7_Enh
chr7:22396389-22397056	60.4983	0.828625	0.227692	3.63924	0.000273442	0.0255141	control-Glio_0.5uM	0	RAPGEF5	ENSG00000136237	tss2kb,exons	1_TssA,7_Enh
chr7:69418257-69419119	47.9125	0.840993	0.231079	3.63942	0.000273256	0.0255141	control-Glio_0.5uM	128647	AUTS2	ENSG00000158321	introns,intergenic	7_Enh
chr15:85201239-85201893	246.235	-0.592424	0.162833	-3.63824	0.000274507	0.0255609	control-Glio_0.5uM	0	NMB	ENSG00000197696	utr5,intergenic,exons	1_TssA
chr2:235329068-235329284	6.17937	0.868371	0.238931	3.6344	0.000278624	0.0258293	control-Glio_0.5uM	17687	AC097713.3	ENSG00000228162	intergenic	7_Enh
chr3:50396609-50397343	320.589	-0.419428	0.10384	-4.03918	5.36389e-05	0.0258952	control-Glio_0.2uM	0	TMEM115	ENSG00000126062	utr5,introns,tss2kb	2_TssAFlnk,1_TssA
chr1:209920928-209921507	260.946	-0.657599	0.181275	-3.62763	0.000286033	0.0263604	control-Glio_0.5uM	3212	ADORA2BP	ENSG00000236136	intergenic	2_TssAFlnk
chr18:9707767-9708622	141.117	0.759878	0.209687	3.62387	0.000290229	0.0266298	control-Glio_0.5uM	0	RAB31	ENSG00000168461	utr5,introns,tss2kb	2_TssAFlnk,1_TssA
chr12:53764636-53765607	620.158	-0.449734	0.124146	-3.62261	0.000291642	0.0266814	control-Glio_0.5uM	8352	SP1	ENSG00000185591	intergenic	1_TssA,2_TssAFlnk
chr2:15282189-15282809	61.9125	0.815709	0.225221	3.62182	0.00029254	0.0266918	control-Glio_0.5uM	37694	NBAS	ENSG00000151779	intergenic	7_Enh
chr1:222112741-222113364	103.424	0.645947	0.15788	4.09139	4.28792e-05	0.0270061	Glio_0.2uM-Glio_0.5uM	20687	RP11-815M8.1	ENSG00000238042	introns,intergenic	7_Enh
chr2:201171053-201172500	204.535	0.511915	0.125046	4.09381	4.24335e-05	0.0270061	Glio_0.2uM-Glio_0.5uM	0	SPATS2L	ENSG00000196141	introns,tss2kb	14_ReprPCWk,10_TssBiv
chr7:151572338-151572919	65.7022	0.682171	0.167035	4.08399	4.42695e-05	0.0275084	Glio_0.2uM-Glio_0.5uM	955	PRKAG2	ENSG00000106617	introns,tss2kb	2_TssAFlnk,1_TssA
chr3:4534645-4535565	494.065	-0.506129	0.140244	-3.60892	0.000307475	0.0275469	control-Glio_0.5uM	0	ITPR1,ITPR1-AS1	ENSG00000150995,ENSG00000231249	utr5,introns,tss2kb,utr3	1_TssA
chr3:48309831-48310277	26.4705	0.85513	0.236953	3.60886	0.000307541	0.0275469	control-Glio_0.5uM	11403	MRPS18AP1	ENSG00000229759	introns,intergenic,utr3,exons	4_Tx
chr15:80444628-80445468	333.459	-0.59777	0.16587	-3.60384	0.000313545	0.0279101	control-Glio_0.5uM	0	FAH	ENSG00000103876	utr5,introns,tss2kb	2_TssAFlnk,1_TssA
chr19:8591096-8591391	18.1779	-0.847773	0.235264	-3.6035	0.000313967	0.0279101	control-Glio_0.5uM	116	MYO1F	ENSG00000142347	introns,intergenic	4_Tx
chr15:59062807-59063955	537.648	-0.427446	0.118636	-3.60302	0.000314541	0.0279216	control-Glio_0.5uM	0	RP11-30K9.6,FAM63B	ENSG00000245975,ENSG00000128923	utr3,tss2kb,exons	2_TssAFlnk,1_TssA
chr3:146186937-146187744	96.1421	0.707514	0.176031	4.01927	5.83798e-05	0.0279688	control-Glio_0.2uM	0	PLSCR2	ENSG00000163746	introns,tss2kb	2_TssAFlnk
chr7:99818586-99819276	79.2021	0.604858	0.150587	4.01666	5.90285e-05	0.0280654	control-Glio_0.2uM	843	AC005071.1	ENSG00000222482	introns,utr3,tss2kb,exons	3_TxFlnk
chr2:15731664-15732504	163.462	0.616222	0.171176	3.59994	0.000318293	0.0282148	control-Glio_0.5uM	0	DDX1	ENSG00000079785	utr5,introns,intergenic	1_TssA
chr17:38636497-38637159	47.9505	0.78771	0.218864	3.59908	0.000319344	0.028268	control-Glio_0.5uM	0	TNS4	ENSG00000131746	introns,tss2kb,utr3	7_Enh
chr2:101178936-101179973	771.767	-0.42053	0.116877	-3.59806	0.000320605	0.0282827	control-Glio_0.5uM	0	PDCL3	ENSG00000115539	utr5,introns,tss2kb	1_TssA
chr5:111092942-111094046	161.677	0.757051	0.210429	3.59766	0.000321097	0.0282827	control-Glio_0.5uM	0	NREP	ENSG00000134986	utr5,introns,tss2kb	1_TssA,2_TssAFlnk
chr16:28857469-28858288	424.418	-0.499476	0.138886	-3.59631	0.000322762	0.0283705	control-Glio_0.5uM	0	TUFM,SH2B1	ENSG00000178188,ENSG00000178952	utr5,tss2kb	1_TssA
chr11:124932618-124933453	95.6536	0.588211	0.146688	4.00993	6.07359e-05	0.0284461	control-Glio_0.2uM	0	SLC37A2	ENSG00000134955	utr5,introns,tss2kb	2_TssAFlnk,1_TssA
chr22:21822266-21823046	222.218	-0.456103	0.113737	-4.01016	6.06782e-05	0.0284461	control-Glio_0.2uM	0	TMEM191C	ENSG00000206140	utr5,introns,tss2kb	1_TssA,5_TxWk
chr11:66085238-66085719	36.764	0.829757	0.230895	3.59365	0.000326074	0.028502	control-Glio_0.5uM	723	CD248	ENSG00000174807	introns,tss2kb	2_TssAFlnk
chr9:127019986-127020797	64.2994	0.807423	0.224672	3.59379	0.000325898	0.028502	control-Glio_0.5uM	0	NEK6	ENSG00000119408	introns,tss2kb	1_TssA
chr12:15037421-15037875	42.3634	0.815459	0.227003	3.59229	0.00032779	0.0285635	control-Glio_0.5uM	242	MGP	ENSG00000111341	introns,tss2kb	7_Enh
chr17:38636497-38637159	47.9505	0.642474	0.160347	4.00677	6.15549e-05	0.0286162	control-Glio_0.2uM	0	TNS4	ENSG00000131746	introns,tss2kb,utr3	7_Enh
chr22:46972737-46973213	41.3147	0.869922	0.242394	3.58888	0.000332099	0.0287881	control-Glio_0.5uM	0	GRAMD4	ENSG00000075240	utr5,introns,tss2kb	1_TssA
chr5:88042276-88042842	31.7915	0.812816	0.200009	4.0639	4.82604e-05	0.0288459	Glio_0.2uM-Glio_0.5uM	2100	MEF2C	ENSG00000081189	introns,intergenic	6_EnhG,4_Tx
chr10:45496138-45497223	125.055	0.672367	0.187455	3.58682	0.00033473	0.0289109	control-Glio_0.5uM	0	C10orf25	ENSG00000165511	utr5,introns,tss2kb	1_TssA,2_TssAFlnk
chr20:33264352-33265352	609.018	-0.325679	0.0814139	-4.00028	6.32664e-05	0.0289878	control-Glio_0.2uM	0	PIGU	ENSG00000101464	introns,tss2kb	1_TssA
chr5:176073962-176074710	536.392	-0.353276	0.0883518	-3.99852	6.37399e-05	0.0289878	control-Glio_0.2uM	0	TSPAN17	ENSG00000048140	utr5,tss2kb	1_TssA
chr6:36842256-36843026	100.729	0.514045	0.12853	3.99941	6.34999e-05	0.0289878	control-Glio_0.2uM	0	PPIL1	ENSG00000137168	utr5,introns,tss2kb	1_TssA
chr1:202112610-202114100	154.479	0.650615	0.181544	3.58378	0.000338658	0.0290358	control-Glio_0.5uM	0	ARL8A	ENSG00000143862	introns,intergenic	1_TssA
chr16:22201290-22202917	2165.97	-0.339572	0.0850227	-3.9939	6.49948e-05	0.0293458	control-Glio_0.2uM	14685	EEF2K	ENSG00000103319	intergenic,utr3	1_TssA
chr3:36953647-36954385	205.117	-0.473911	0.118735	-3.99133	6.57033e-05	0.0294538	control-Glio_0.2uM	3638	TRANK1	ENSG00000168016	introns,intergenic	7_Enh
chr21:26879937-26880150	7.42245	0.858727	0.240013	3.57784	0.000346447	0.0296631	control-Glio_0.5uM	10501	AP000221.1	ENSG00000229962	intergenic	15_Quies
chr21:36398911-36399820	190.11	-0.459554	0.115255	-3.98727	6.68393e-05	0.0297506	control-Glio_0.2uM	21643	RUNX1	ENSG00000159216	introns,intergenic	2_TssAFlnk,7_Enh
chr1:149223155-149224765	659.292	-0.50993	0.142589	-3.57623	0.000348587	0.029765	control-Glio_0.5uM	0	RNVU1-18	ENSG00000206737	tss2kb	2_TssAFlnk,1_TssA
chr1:228463380-228464113	194.762	-0.595964	0.166631	-3.57656	0.00034815	0.029765	control-Glio_0.5uM	0	RP5-1139B12.3	ENSG00000269934	utr5,introns,utr3,tss2kb,exons	1_TssA
chr16:2509753-2510312	181.06	-0.589109	0.164762	-3.57552	0.000349536	0.0297768	control-Glio_0.5uM	0	C16orf59,RP11-715J22.4	ENSG00000162062,ENSG00000260874	utr5,introns,tss2kb,utr3	1_TssA,2_TssAFlnk
chr3:186647963-186649455	269.46	0.553519	0.154828	3.57506	0.000350148	0.0297768	control-Glio_0.5uM	0	ST6GAL1	ENSG00000073849	utr5,introns,tss2kb	1_TssA
chr11:43389091-43389369	7.35986	0.863386	0.241622	3.5733	0.000352516	0.0298972	control-Glio_0.5uM	8245	RP11-484D2.2	ENSG00000254907	introns,intergenic	7_Enh
chr3:52344776-52345401	168.096	-0.776101	0.217315	-3.57132	0.000355188	0.0299465	control-Glio_0.5uM	4933	DNAH1	ENSG00000114841	intergenic	7_Enh
chr12:124971879-124972228	21.8975	0.865093	0.242385	3.56908	0.000358233	0.0301377	control-Glio_0.5uM	3559	NCOR2	ENSG00000196498	introns,intergenic	7_Enh
chr9:108167822-108168036	7.57811	0.850815	0.238688	3.56456	0.000364471	0.0305563	control-Glio_0.5uM	18855	SLC44A1	ENSG00000070214	introns,intergenic	15_Quies
chr5:1330633-1331033	12.1872	0.86688	0.243457	3.56072	0.000369845	0.0308131	control-Glio_0.5uM	927	CLPTM1L	ENSG00000049656	introns,intergenic,utr3	4_Tx
chr7:116593236-116594465	224.494	0.596078	0.167407	3.56065	0.00036994	0.0308131	control-Glio_0.5uM	0	ST7,ST7-AS1,ST7-OT4	ENSG00000227199,ENSG00000214188,ENSG00000004866	utr5,introns,tss2kb,utr3	1_TssA
chr19:16740084-16740411	23.8172	0.821815	0.230884	3.55943	0.000371665	0.0308206	control-Glio_0.5uM	211	MED26	ENSG00000105085	introns,tss2kb	2_TssAFlnk,7_Enh
chr20:48732373-48732731	97.028	-0.685644	0.192669	-3.55867	0.000372734	0.0308206	control-Glio_0.5uM	0	UBE2V1	ENSG00000244687	utr5,introns,tss2kb,utr3	1_TssA
chr3:13373573-13374404	212.607	-0.62787	0.176427	-3.55881	0.000372541	0.0308206	control-Glio_0.5uM	8238	NUP210	ENSG00000132182	introns,intergenic	7_Enh
chr7:23636704-23637550	178.768	0.61619	0.173202	3.55764	0.000374208	0.0308611	control-Glio_0.5uM	0	CCDC126	ENSG00000169193	utr5,introns,tss2kb	2_TssAFlnk,1_TssA
chr12:31881434-31882415	699.565	-0.457436	0.128711	-3.55398	0.00037945	0.0311705	control-Glio_0.5uM	0	AMN1	ENSG00000151743	introns,tss2kb	1_TssA
chr7:102081954-102082703	289.388	-0.465787	0.117194	-3.9745	7.05278e-05	0.0311713	control-Glio_0.2uM	5210	ORAI2	ENSG00000160991	introns,intergenic	7_Enh
chr19:52430088-52430891	128.873	-0.52361	0.131863	-3.97085	7.16158e-05	0.0312126	control-Glio_0.2uM	0	ZNF613	ENSG00000176024	utr5,tss2kb	1_TssA
chr15:40375455-40375649	7.19266	0.847447	0.238543	3.55259	0.000381457	0.0312536	control-Glio_0.5uM	4550	RP11-521C20.2	ENSG00000259584	intergenic	7_Enh
chr2:237994060-237994795	188.14	0.612328	0.172358	3.55265	0.000381368	0.0312536	control-Glio_0.5uM	0	COPS8,AC105760.2	ENSG00000227252,ENSG00000198612	utr5,tss2kb,utr3	1_TssA
chr18:46549754-46550443	35.3711	0.823301	0.231915	3.55001	0.00038522	0.0313166	control-Glio_0.5uM	0	RP11-15F12.1	ENSG00000264269	introns,tss2kb	7_Enh
chr7:5463423-5463968	30.5326	0.80243	0.20225	3.96751	7.26262e-05	0.0314346	control-Glio_0.2uM	246	TNRC18	ENSG00000182095	introns,tss2kb	12_EnhBiv,11_BivFlnk
chr9:92052018-92052859	117.345	0.724616	0.204241	3.54785	0.000388395	0.0314525	control-Glio_0.5uM	525	SEMA4D	ENSG00000187764	introns,tss2kb	7_Enh
chr15:80215454-80216551	480.169	-0.329543	0.0831337	-3.96402	7.36994e-05	0.0316806	control-Glio_0.2uM	0	ST20,ST20-MTHFS,C15ORF37	ENSG00000180953,ENSG00000259332,ENSG00000257028	utr5,introns,utr3,tss2kb,exons	1_TssA
chr2:242576081-242577444	476.618	0.570096	0.141926	4.01686	5.89794e-05	0.0318141	Glio_0.2uM-Glio_0.5uM	0	ATG4B,THAP4	ENSG00000168397,ENSG00000176946	utr5,introns,tss2kb	1_TssA
chr16:30569128-30570084	361.05	-0.517129	0.146025	-3.54136	0.000398064	0.0320289	control-Glio_0.5uM	0	ZNF764,AC002310.13	ENSG00000260869,ENSG00000169951	utr5,utr3,tss2kb,exons	1_TssA,2_TssAFlnk
chr8:123799816-123800396	120.756	-0.52128	0.131648	-3.95964	7.50624e-05	0.0320471	control-Glio_0.2uM	6185	ZHX2	ENSG00000178764	introns,intergenic	2_TssAFlnk,7_Enh
chr17:3838414-3838715	8.38754	0.845357	0.2388	3.54002	0.000400104	0.0321154	control-Glio_0.5uM	932	ATP2A3	ENSG00000074370	introns,intergenic,utr3,exons	4_Tx
chr7:150754838-150755826	568.32	-0.488359	0.137982	-3.53928	0.000401217	0.0321388	control-Glio_0.5uM	0	CDK5,SLC4A2	ENSG00000164885,ENSG00000164889	utr5,introns,tss2kb	1_TssA,2_TssAFlnk
chr4:25880243-25880705	63.4437	0.830125	0.234892	3.53408	0.000409205	0.0325085	control-Glio_0.5uM	9071	RP13-494C23.1	ENSG00000251009	introns,intergenic	7_Enh
chr13:51168448-51169047	85.6049	-0.608433	0.154255	-3.94434	8.0021e-05	0.0326582	control-Glio_0.2uM	66863	RP11-175B12.2	ENSG00000229323	introns,intergenic	7_Enh
chr16:31153352-31154122	666.488	-0.354345	0.0896658	-3.95184	7.75516e-05	0.0326582	control-Glio_0.2uM	58	PRSS36	ENSG00000178226	introns,utr3,tss2kb,exons	7_Enh
chr17:26903762-26904325	145.101	-0.466309	0.118157	-3.94654	7.92899e-05	0.0326582	control-Glio_0.2uM	0	ALDOC	ENSG00000109107	utr5,introns,tss2kb	1_TssA,2_TssAFlnk
chr3:49711029-49712023	722.171	-0.31136	0.0788742	-3.94755	7.89558e-05	0.0326582	control-Glio_0.2uM	0	APEH	ENSG00000164062	utr5,introns,tss2kb	1_TssA
chr4:2537627-2539227	1117.4	-0.3514	0.0890977	-3.94399	8.01365e-05	0.0326582	control-Glio_0.2uM	23425	RNF4	ENSG00000063978	introns,intergenic	1_TssA
chr8:94896464-94897395	64.0594	0.597541	0.151315	3.94898	7.84847e-05	0.0326582	control-Glio_0.2uM	26431	PDP1	ENSG00000164951	introns,intergenic	7_Enh
chr19:9879018-9879807	221.352	-0.401751	0.101914	-3.94206	8.07847e-05	0.03271	control-Glio_0.2uM	0	ZNF846	ENSG00000196605	utr5,introns,tss2kb	1_TssA
chr3:50273120-50273824	812.495	-0.304366	0.0772661	-3.93919	8.17573e-05	0.0328916	control-Glio_0.2uM	0	GNAI2	ENSG00000114353	utr5,introns,tss2kb	5_TxWk
chr11:6255570-6256686	1207.01	-0.344494	0.0977585	-3.52393	0.000425196	0.0334402	control-Glio_0.5uM	0	FAM160A2,CNGA4	ENSG00000132259,ENSG00000051009	introns,tss2kb	2_TssAFlnk,1_TssA
chr12:96721196-96721966	44.1135	0.777927	0.220742	3.52415	0.000424839	0.0334402	control-Glio_0.5uM	7043	CDK17	ENSG00000059758	introns,intergenic	7_Enh
chr5:81569397-81569558	9.9907	0.832921	0.236312	3.52466	0.00042402	0.0334402	control-Glio_0.5uM	4213	RPS23	ENSG00000186468	introns,intergenic,utr3	7_Enh
chr12:113436758-113437318	46.8595	0.787478	0.223546	3.52267	0.000427218	0.0335153	control-Glio_0.5uM	710	OAS2	ENSG00000111335	introns,intergenic	6_EnhG
chr12:56367179-56368238	1219.43	-0.249397	0.0634718	-3.92926	8.52073e-05	0.0338591	control-Glio_0.2uM	0	RAB5B	ENSG00000111540	introns,tss2kb	1_TssA
chr14:21737398-21738511	980.848	-0.271111	0.0690528	-3.92614	8.63201e-05	0.0338591	control-Glio_0.2uM	0	HNRNPC	ENSG00000092199	tss2kb	1_TssA,2_TssAFlnk
chr14:73493409-73494188	272.292	-0.410047	0.104367	-3.92889	8.5339e-05	0.0338591	control-Glio_0.2uM	0	ZFYVE1	ENSG00000165861	utr5,introns,tss2kb	1_TssA,2_TssAFlnk
chr14:90797961-90798660	357.037	-0.40356	0.102953	-3.91986	8.86013e-05	0.0339315	control-Glio_0.2uM	0	NRDE2	ENSG00000119720	utr5,introns,tss2kb	2_TssAFlnk,1_TssA
chr15:80444628-80445468	333.459	-0.433298	0.110668	-3.91531	9.02893e-05	0.0339315	control-Glio_0.2uM	0	FAH	ENSG00000103876	utr5,introns,tss2kb	2_TssAFlnk,1_TssA
chr17:26662220-26663047	524.336	-0.313444	0.0799643	-3.9198	8.86215e-05	0.0339315	control-Glio_0.2uM	0	TNFAIP1,IFT20	ENSG00000109083,ENSG00000109079	utr5,introns,tss2kb	1_TssA
chr17:38108888-38109846	818.648	-0.396647	0.101197	-3.91954	8.87181e-05	0.0339315	control-Glio_0.2uM	9379	GSDMA	ENSG00000167914	intergenic	1_TssA,2_TssAFlnk,2_TssAFlnk
chr9:114245027-114246867	525.308	0.482367	0.120846	3.99157	6.56361e-05	0.034044	Glio_0.2uM-Glio_0.5uM	0	KIAA0368	ENSG00000136813	introns,tss2kb	1_TssA,1_TssA,5_TxWk
chr12:57399827-57400622	159.096	0.697797	0.198417	3.51681	0.00043676	0.034051	control-Glio_0.5uM	0	ZBTB39	ENSG00000166860	introns,tss2kb	1_TssA,2_TssAFlnk
chr1:43388707-43388981	29.9299	-0.822171	0.23411	-3.5119	0.00044491	0.0344298	control-Glio_0.5uM	7816	SLC2A1	ENSG00000117394	intergenic	7_Enh
chr11:64879002-64879550	186.541	-0.424859	0.108753	-3.90665	9.35827e-05	0.0345719	control-Glio_0.2uM	0	AP003068.9,TM7SF2	ENSG00000254501,ENSG00000149809	utr5,introns,tss2kb,utr3	7_Enh,2_TssAFlnk
chr1:172787481-172788688	361.245	-0.443783	0.113601	-3.90649	9.36459e-05	0.0345719	control-Glio_0.2uM	42438	RP1-15D23.2	ENSG00000224228	introns,intergenic	7_Enh
chr15:31727218-31728008	68.6161	-0.72264	0.205968	-3.5085	0.000450646	0.0347819	control-Glio_0.5uM	14889	UBE2CP4	ENSG00000259179	utr5,introns,intergenic	2_TssAFlnk,7_Enh
chr8:128806419-128806956	54.8285	0.793087	0.226079	3.50801	0.000451467	0.0347819	control-Glio_0.5uM	0	PVT1	ENSG00000249859	utr5,tss2kb	2_TssAFlnk,1_TssA
chr21:46359607-46360182	45.7678	0.808189	0.230418	3.50749	0.000452355	0.0347914	control-Glio_0.5uM	0	C21orf67,FAM207A	ENSG00000183250,ENSG00000160256	utr5,tss2kb,exons	1_TssA
chr7:132766494-132767251	537.256	-0.505675	0.144227	-3.50609	0.000454733	0.0348462	control-Glio_0.5uM	0	CHCHD3	ENSG00000106554	tss2kb,utr3	1_TssA
chr21:45719431-45720666	150.8	0.611353	0.153462	3.98375	6.78361e-05	0.0348966	Glio_0.2uM-Glio_0.5uM	0	PFKL	ENSG00000141959	introns,tss2kb	1_TssA
chr5:137774492-137775031	39.0303	0.815448	0.232795	3.50286	0.000460287	0.0351431	control-Glio_0.5uM	0	REEP2	ENSG00000132563	utr5,tss2kb	11_BivFlnk,10_TssBiv
chr15:57425496-57425812	13.0174	0.843446	0.240942	3.50063	0.000464167	0.035225	control-Glio_0.5uM	701	TCF12	ENSG00000140262	introns,tss2kb	7_Enh
chr19:9879018-9879807	221.352	-0.548397	0.15664	-3.501	0.00046352	0.035225	control-Glio_0.5uM	0	ZNF846	ENSG00000196605	utr5,introns,tss2kb	1_TssA
chr17:41444766-41445960	297.408	-0.57863	0.165362	-3.49917	0.000466702	0.0352894	control-Glio_0.5uM	18826	LINC00910	ENSG00000188825	intergenic	7_Enh,1_TssA
chr7:5463423-5463968	30.5326	0.819523	0.234198	3.49927	0.000466535	0.0352894	control-Glio_0.5uM	246	TNRC18	ENSG00000182095	introns,tss2kb	12_EnhBiv,11_BivFlnk
chr19:42748719-42749235	200.516	-0.437114	0.112136	-3.89806	9.69657e-05	0.0353812	control-Glio_0.2uM	1794	AC006486.1	ENSG00000204957	introns,intergenic,utr3	1_TssA,2_TssAFlnk
chr7:148637793-148638809	199.191	0.586179	0.167579	3.49792	0.000468909	0.0353924	control-Glio_0.5uM	0	RNY5	ENSG00000252310	tss2kb	2_TssAFlnk,1_TssA
chr19:12305608-12306242	71.0783	-0.696611	0.17514	-3.97746	6.9656e-05	0.0354202	Glio_0.2uM-Glio_0.5uM	0	CTD-2666L21.1	ENSG00000234773	utr5,introns,tss2kb	8_ZNF/Rpts
chr19:39842107-39842515	14.025	0.835296	0.238902	3.4964	0.00047158	0.0355299	control-Glio_0.5uM	1669	SAMD4B	ENSG00000179134	utr5,introns,intergenic	6_EnhG
chr5:178157236-178158023	337.455	-0.397883	0.102139	-3.8955	9.79973e-05	0.0355509	control-Glio_0.2uM	0	ZNF354A	ENSG00000169131	introns,tss2kb	1_TssA,7_Enh
chr9:137028779-137029262	61.0227	-0.744868	0.213152	-3.49453	0.000474893	0.0357365	control-Glio_0.5uM	425	RNU6ATAC	ENSG00000221676	intergenic	1_TssA
chr22:46797743-46798046	7.16939	-0.843494	0.241423	-3.49385	0.000476115	0.0357856	control-Glio_0.5uM	24222	CELSR1	ENSG00000075275	introns,intergenic	5_TxWk
chr10:12117014-12117485	62.7263	-0.579099	0.148925	-3.88853	0.000100852	0.0358094	control-Glio_0.2uM	5993	DHTKD1	ENSG00000181192	introns,intergenic	7_Enh
chr11:6255570-6256686	1207.01	-0.236672	0.0609835	-3.88092	0.000104064	0.0358094	control-Glio_0.2uM	0	FAM160A2,CNGA4	ENSG00000132259,ENSG00000051009	introns,tss2kb	2_TssAFlnk,1_TssA
chr1:1051250-1052099	585.303	-0.362463	0.0934458	-3.87886	0.000104946	0.0358094	control-Glio_0.2uM	0	C1orf159	ENSG00000131591	utr5,introns,tss2kb,utr3	1_TssA
chr8:11349387-11350442	337.224	-0.502064	0.129365	-3.881	0.000104027	0.0358094	control-Glio_0.2uM	1067	BLK	ENSG00000136573	tss2kb	7_Enh,2_TssAFlnk
chr8:143556624-143557447	328.914	-0.393223	0.10134	-3.88024	0.000104354	0.0358094	control-Glio_0.2uM	3033	BAI1	ENSG00000181790	introns,intergenic	1_TssA,2_TssAFlnk,2_TssAFlnk
chrX:100877874-100878343	58.1025	0.651504	0.168081	3.87614	0.000106127	0.0358094	control-Glio_0.2uM	0	ARMCX3	ENSG00000102401	utr5,tss2kb,utr3	2_TssAFlnk,1_TssA
chr17:47816766-47817589	181.398	-0.519564	0.134123	-3.87379	0.000107156	0.0359631	control-Glio_0.2uM	6462	FAM117A	ENSG00000121104	introns,intergenic	2_TssAFlnk
chr16:68482278-68482791	142.78	-0.456332	0.117928	-3.86958	0.000109021	0.0362991	control-Glio_0.2uM	0	SMPD3	ENSG00000103056	utr5,tss2kb	1_TssA,2_TssAFlnk
chr10:76993813-76994938	486.32	-0.355527	0.0920127	-3.86389	0.000111594	0.0364043	control-Glio_0.2uM	157	COMTD1	ENSG00000165644	introns,intergenic,utr3	1_TssA
chr16:14013511-14014309	655.784	-0.311697	0.080683	-3.86323	0.000111899	0.0364043	control-Glio_0.2uM	0	ERCC4	ENSG00000175595	utr5,tss2kb,exons	7_Enh,1_TssA
chr20:10415521-10416063	241.791	-0.398829	0.10322	-3.86388	0.000111599	0.0364043	control-Glio_0.2uM	0	SLX4IP	ENSG00000149346	utr5,tss2kb	1_TssA
chr2:197504094-197504651	309.85	-0.410337	0.106219	-3.86311	0.000111951	0.0364043	control-Glio_0.2uM	0	CCDC150	ENSG00000144395	utr5,introns,tss2kb	2_TssAFlnk
chr5:1344753-1345516	152.091	0.674	0.193341	3.48606	0.00049019	0.0364938	control-Glio_0.5uM	0	CLPTM1L	ENSG00000049656	utr5,tss2kb,exons	1_TssA
chr17:47816766-47817589	181.398	-0.671248	0.192646	-3.48436	0.000493316	0.0365969	control-Glio_0.5uM	6462	FAM117A	ENSG00000121104	introns,intergenic	2_TssAFlnk
chr5:49855842-49856085	4.89233	0.824146	0.236547	3.48407	0.000493844	0.0365969	control-Glio_0.5uM	42977	RP11-269M20.2	ENSG00000271455	intergenic	7_Enh
chr15:80987205-80988072	73.8363	0.725094	0.208144	3.48362	0.00049469	0.0366117	control-Glio_0.5uM	0	ABHD17C	ENSG00000136379	introns,tss2kb,exons	1_TssA
chr11:74108855-74110133	555.756	-0.33484	0.0867417	-3.86019	0.000113298	0.0366524	control-Glio_0.2uM	0	PGM2L1	ENSG00000165434	utr5,introns,tss2kb	1_TssA
chr12:860329-860784	190.292	-0.435252	0.112792	-3.8589	0.000113899	0.0366579	control-Glio_0.2uM	974	WNK1	ENSG00000060237	tss2kb	1_TssA,2_TssAFlnk
chr12:54121056-54121721	458.857	-0.525097	0.150956	-3.47847	0.000504277	0.0370591	control-Glio_0.5uM	0	CALCOCO1	ENSG00000012822	utr5,tss2kb	1_TssA
chr2:32205771-32206413	54.3209	0.782885	0.225335	3.47432	0.000512145	0.0374182	control-Glio_0.5uM	17404	MEMO1	ENSG00000162959	introns,intergenic	7_Enh
chr7:55536930-55537500	127.48	-0.550291	0.142941	-3.84978	0.000118223	0.0376632	control-Glio_0.2uM	41183	LANCL2	ENSG00000132434	introns,intergenic	6_EnhG
chr2:237994060-237994795	188.14	0.517973	0.13084	3.95884	7.53161e-05	0.0378147	Glio_0.2uM-Glio_0.5uM	0	COPS8,AC105760.2	ENSG00000227252,ENSG00000198612	utr5,tss2kb,utr3	1_TssA
chr8:120656170-120656426	10.6147	0.810055	0.233567	3.46819	0.000523972	0.0381048	control-Glio_0.5uM	5091	ENPP2	ENSG00000136960	introns,intergenic	7_Enh
chr12:104682492-104682961	84.7881	0.716523	0.20671	3.46633	0.000527625	0.0382727	control-Glio_0.5uM	0	TXNRD1	ENSG00000198431	utr5,introns,tss2kb,exons	2_TssAFlnk,1_TssA
chr16:27378489-27379783	542.083	-0.362132	0.0942277	-3.84316	0.000121462	0.0383063	control-Glio_0.2uM	11822	IL4R	ENSG00000077238	intergenic	2_TssAFlnk,7_Enh,7_Enh
chr5:85913419-85914263	340.02	-0.406177	0.105676	-3.8436	0.000121241	0.0383063	control-Glio_0.2uM	0	COX7C	ENSG00000127184	introns,tss2kb	7_Enh,1_TssA
chr9:134454058-134454664	41.5026	0.806204	0.204127	3.94953	7.83061e-05	0.0384118	Glio_0.2uM-Glio_0.5uM	42562	RAPGEF1	ENSG00000107263	intergenic,utr3	6_EnhG
chr17:2304255-2305561	1245.02	-0.310141	0.0807402	-3.84122	0.000122426	0.0384172	control-Glio_0.2uM	0	MNT	ENSG00000070444	tss2kb	1_TssA
chr22:40446193-40446779	110.268	-0.580435	0.151216	-3.83844	0.000123819	0.0385751	control-Glio_0.2uM	4717	TNRC6B	ENSG00000100354	introns,intergenic	2_TssAFlnk
chr3:87275880-87277027	294.517	0.44978	0.117199	3.83774	0.000124169	0.0385751	control-Glio_0.2uM	0	CHMP2B	ENSG00000083937	utr5,introns,tss2kb	1_TssA
chr7:128864268-128865377	886.888	-0.297336	0.0775008	-3.83655	0.000124773	0.0385751	control-Glio_0.2uM	0	AHCYL2	ENSG00000158467	tss2kb,exons	1_TssA
chr3:156784263-156785289	101.871	0.749356	0.216402	3.46279	0.000534596	0.0385956	control-Glio_0.5uM	14340	RP11-6F2.5	ENSG00000241544	intergenic	7_Enh
chr10:13389276-13390554	332.192	0.616215	0.178027	3.46135	0.000537475	0.0386391	control-Glio_0.5uM	0	SEPHS1	ENSG00000086475	utr5,introns,tss2kb	1_TssA
chr14:104338179-104338643	46.0027	-0.763064	0.220431	-3.46169	0.000536793	0.0386391	control-Glio_0.5uM	2748	CTD-2134A5.3	ENSG00000258914	introns,intergenic	2_TssAFlnk
chr6:140240895-140241333	14.7572	0.832165	0.240406	3.4615	0.000537175	0.0386391	control-Glio_0.5uM	42367	RP5-899B16.2	ENSG00000225148	intergenic	7_Enh
chr16:67840287-67841171	747.718	-0.433575	0.125276	-3.46096	0.000538248	0.0386504	control-Glio_0.5uM	0	TSNAXIP1,RANBP10	ENSG00000141084,ENSG00000102904	utr5,tss2kb	1_TssA
chr10:43048032-43048689	273.692	-0.355432	0.0926916	-3.83456	0.000125787	0.0386673	control-Glio_0.2uM	0	ZNF37BP	ENSG00000234420	introns,tss2kb,utr3	1_TssA
chr16:27243203-27244225	359.625	-0.407152	0.106224	-3.83295	0.000126616	0.0386673	control-Glio_0.2uM	175	NSMCE1	ENSG00000169189	introns,tss2kb	7_Enh,6_EnhG
chr20:57697923-57698659	134.289	-0.459213	0.119825	-3.83236	0.000126919	0.0386673	control-Glio_0.2uM	9646	MRPS16P2	ENSG00000232925	intergenic	2_TssAFlnk
chr1:26324191-26325188	423.571	-0.499592	0.144474	-3.45799	0.000544213	0.0388324	control-Glio_0.5uM	0	PAFAH2	ENSG00000158006	introns,tss2kb	2_TssAFlnk,1_TssA,2_TssAFlnk
chr6:122792483-122793383	248.282	0.576019	0.166564	3.45824	0.000543725	0.0388324	control-Glio_0.5uM	0	SERINC1,PKIB	ENSG00000111897,ENSG00000135549	introns,tss2kb	1_TssA
chr7:94185337-94185812	26.1659	0.808581	0.233803	3.45839	0.000543413	0.0388324	control-Glio_0.5uM	2175	CASD1	ENSG00000127995	utr5,intergenic,utr3	7_Enh
chr9:112736353-112737060	80.5758	-0.703692	0.203523	-3.45755	0.000545114	0.0388324	control-Glio_0.5uM	50579	RP11-151F5.2	ENSG00000228053	introns,intergenic	7_Enh
chr11:85520233-85520611	34.0277	0.783715	0.22692	3.45371	0.000552938	0.0393011	control-Glio_0.5uM	1562	SYTL2	ENSG00000137501	introns,intergenic	7_Enh
chr16:68562559-68562898	57.5862	-0.729553	0.211274	-3.45311	0.000554173	0.0393011	control-Glio_0.5uM	1094	ZFP90	ENSG00000184939	tss2kb	7_Enh
chr6:43275872-43276743	51.9067	0.790269	0.228858	3.45309	0.000554198	0.0393011	control-Glio_0.5uM	0	CRIP3	ENSG00000146215	introns,tss2kb,utr3	2_TssAFlnk
chr3:23847094-23847777	135.627	0.689235	0.199751	3.45048	0.000559594	0.0393723	control-Glio_0.5uM	0	UBE2E1	ENSG00000170142	utr5,introns,tss2kb	1_TssA
chr5:153764067-153764584	26.9479	0.810761	0.234895	3.4516	0.000557282	0.0393723	control-Glio_0.5uM	8192	GALNT10	ENSG00000164574	introns,intergenic	7_Enh,2_TssAFlnk
chr19:919354-920551	173.316	0.559125	0.142195	3.9321	8.42074e-05	0.0396436	Glio_0.2uM-Glio_0.5uM	1853	KISS1R	ENSG00000116014	introns,intergenic,exons	2_TssAFlnk,1_TssA
chr1:203525093-203525542	14.0216	0.830062	0.24078	3.44738	0.000566043	0.0396926	control-Glio_0.5uM	59997	OPTC	ENSG00000188770	intergenic	15_Quies
chr4:44680013-44681004	357.339	0.584422	0.169588	3.44612	0.000568697	0.0397785	control-Glio_0.5uM	0	YIPF7,GUF1	ENSG00000151806,ENSG00000177752	introns,tss2kb	1_TssA
chr1:228463380-228464113	194.762	-0.422272	0.11043	-3.82387	0.000131373	0.0398307	control-Glio_0.2uM	0	RP5-1139B12.3	ENSG00000269934	utr5,introns,utr3,tss2kb,exons	1_TssA
chr11:73490334-73491035	338.852	-0.500406	0.14527	-3.44466	0.000571781	0.0398722	control-Glio_0.5uM	7325	MRPL48	ENSG00000175581	intergenic	1_TssA
chr17:57439594-57440151	96.7001	-0.754787	0.219152	-3.44412	0.000572916	0.039907	control-Glio_0.5uM	3292	MIR4729	ENSG00000263857	introns,intergenic	2_TssAFlnk
chr11:62607634-62609727	845.709	-0.432215	0.125518	-3.44344	0.000574354	0.0399628	control-Glio_0.5uM	0	RNU2-2P,WDR74	ENSG00000133316,ENSG00000222328	introns,tss2kb	1_TssA,2_TssAFlnk
chr13:22244992-22245339	25.0369	0.804706	0.233869	3.44084	0.000579905	0.0400294	control-Glio_0.5uM	182	FGF9	ENSG00000102678	tss2kb	1_TssA
chr1:19210693-19210968	8.40727	0.821051	0.238635	3.44061	0.000580414	0.0400294	control-Glio_0.5uM	924	MIR4695	ENSG00000265606	introns,tss2kb	5_TxWk
chr3:107149778-107150880	68.4954	0.741209	0.215421	3.44075	0.00058011	0.0400294	control-Glio_0.5uM	3	RP11-115H18.1	ENSG00000273125	introns,intergenic	2_TssAFlnk,1_TssA
chr7:95225341-95226451	83.7046	0.771306	0.224064	3.44234	0.000576699	0.0400294	control-Glio_0.5uM	0	AC002451.3,PDK4	ENSG00000231170,ENSG00000004799	introns,tss2kb,utr3	11_BivFlnk,11_BivFlnk
chr8:140773735-140774303	42.4181	0.794914	0.230995	3.44126	0.000579016	0.0400294	control-Glio_0.5uM	44174	TRAPPC9	ENSG00000167632	introns,intergenic	7_Enh
chr13:49946113-49946350	7.24637	0.828445	0.240856	3.43958	0.000582614	0.0401177	control-Glio_0.5uM	4918	CAB39L	ENSG00000102547	introns,intergenic	7_Enh
chr5:176900487-176900920	28.1947	0.818761	0.238052	3.43942	0.000582972	0.0401177	control-Glio_0.5uM	0	DBN1	ENSG00000113758	utr5,introns,tss2kb,utr3	1_TssA,7_Enh
chr9:130879861-130880289	66.0667	-0.549998	0.144	-3.81943	0.00013376	0.0401665	control-Glio_0.2uM	684	RP11-395P17.3	ENSG00000234771	introns,intergenic,utr3	7_Enh
chr1:203787444-203787989	24.048	0.803807	0.234129	3.43318	0.000596538	0.040872	control-Glio_0.5uM	3413	ZC3H11A	ENSG00000058673	introns,intergenic,exons	6_EnhG,4_Tx
chr2:200715329-200716300	153.807	0.672717	0.196044	3.43146	0.000600338	0.0410427	control-Glio_0.5uM	0	FTCDNL1	ENSG00000226124	utr5,tss2kb	2_TssAFlnk,1_TssA
chr2:60808819-60809332	78.1399	0.728938	0.21247	3.43078	0.000601853	0.0410568	control-Glio_0.5uM	28117	BCL11A	ENSG00000119866	intergenic	11_BivFlnk,12_EnhBiv
chr2:200819959-200820737	158.046	0.67714	0.197419	3.42997	0.000603647	0.0411345	control-Glio_0.5uM	0	TYW5,C2orf47	ENSG00000162971,ENSG00000162972	utr5,introns,tss2kb,exons	1_TssA
chr1:112280977-112282539	369.818	0.496864	0.144942	3.42802	0.000607994	0.0412962	control-Glio_0.5uM	0	FAM212B,FAM212B-AS1	ENSG00000197852,ENSG00000227811	introns,tss2kb	1_TssA
chr19:39897012-39897739	405.78	-0.361286	0.0949188	-3.80626	0.000141084	0.0415702	control-Glio_0.2uM	0	ZFP36	ENSG00000128016	introns,tss2kb,exons	2_TssAFlnk,1_TssA
chr12:4227212-4227743	69.7692	0.728117	0.212722	3.42286	0.000619658	0.0418619	control-Glio_0.5uM	0	RP11-320N7.1	ENSG00000242444	tss2kb	7_Enh
chr2:232478270-232479191	279.741	0.486559	0.124562	3.90617	9.37694e-05	0.0420072	Glio_0.2uM-Glio_0.5uM	20697	C2orf57	ENSG00000177673	intergenic	2_TssAFlnk
chr6:170123441-170125319	556.662	0.489301	0.125462	3.9	9.61933e-05	0.0420072	Glio_0.2uM-Glio_0.5uM	0	PHF10	ENSG00000130024	introns,tss2kb	5_TxWk,1_TssA
chr7:6676655-6677729	191.772	0.59348	0.152173	3.90004	9.61768e-05	0.0420072	Glio_0.2uM-Glio_0.5uM	0	ZNF316	ENSG00000205903	introns,tss2kb	1_TssA
chr12:48576803-48577721	82.6022	0.766677	0.224153	3.42032	0.000625472	0.0421178	control-Glio_0.5uM	0	C12orf68	ENSG00000177875	utr5,tss2kb	2_TssAFlnk,1_TssA,10_TssBiv
chr9:35726920-35727189	10.7969	0.799772	0.233833	3.42027	0.000625602	0.0421178	control-Glio_0.5uM	4913	TLN1	ENSG00000137076	introns,intergenic	6_EnhG
chr13:52406632-52406860	7.47281	0.811771	0.237565	3.41704	0.000633053	0.0425012	control-Glio_0.5uM	28201	RP11-327P2.5	ENSG00000231856	intergenic	7_Enh
chr19:42806249-42807206	224.169	-0.557533	0.163249	-3.41524	0.000637261	0.0425632	control-Glio_0.5uM	0	PRR19,PAFAH1B3	ENSG00000188368,ENSG00000079462	utr5,introns,tss2kb,utr3	2_TssAFlnk,1_TssA,2_TssAFlnk
chr6:139646215-139646648	22.2248	0.822564	0.240824	3.41561	0.000636382	0.0425632	control-Glio_0.5uM	12506	RP11-12A2.1	ENSG00000218565	intergenic	7_Enh
chr11:64808242-64809237	316.677	-0.389197	0.102497	-3.79716	0.000146366	0.0427377	control-Glio_0.2uM	0	SAC3D1	ENSG00000168061	utr5,introns,tss2kb,exons	1_TssA
chr7:155589701-155589997	17.133	0.820231	0.240502	3.41049	0.000648464	0.0429433	control-Glio_0.5uM	10068	SHH	ENSG00000164690	intergenic	12_EnhBiv
chr18:60986952-60988294	457.855	0.515139	0.151117	3.40888	0.00065231	0.0430937	control-Glio_0.5uM	0	BCL2	ENSG00000171791	utr5,tss2kb	1_TssA,2_TssAFlnk
chr9:33297360-33297924	159.912	0.611181	0.179384	3.40712	0.000656533	0.0432388	control-Glio_0.5uM	6819	NFX1	ENSG00000086102	introns,intergenic	6_EnhG
chr8:103836452-103836906	27.5101	0.8067	0.236905	3.40517	0.000661237	0.0432877	control-Glio_0.5uM	5550	AZIN1	ENSG00000155096	intergenic	7_Enh
chr22:17738749-17739529	248.581	-0.392911	0.103611	-3.79217	0.000149337	0.0433906	control-Glio_0.2uM	8095	CECR3	ENSG00000241832	introns,intergenic,utr3	7_Enh
chr19:50050232-50050628	10.8362	0.818301	0.240622	3.40077	0.000671962	0.0438975	control-Glio_0.5uM	4375	RCN3	ENSG00000142552	intergenic	7_Enh
chr8:27224009-27224571	235.179	-0.59351	0.174558	-3.40007	0.000673681	0.0439047	control-Glio_0.5uM	13596	PTK2B	ENSG00000120899	introns,intergenic	7_Enh,2_TssAFlnk
chr16:73091542-73092565	85.8681	0.742899	0.218536	3.39944	0.00067524	0.0439151	control-Glio_0.5uM	557	ZFHX3	ENSG00000140836	introns,tss2kb	5_TxWk,1_TssA
chr1:101701058-101702644	333.599	-0.487529	0.143441	-3.39882	0.000676775	0.0439366	control-Glio_0.5uM	0	RP4-575N6.4,S1PR1	ENSG00000170989,ENSG00000225938	introns,tss2kb	1_TssA
chr1:227975547-227976453	806.661	-0.308356	0.0814376	-3.7864	0.000152844	0.0442051	control-Glio_0.2uM	26940	PRSS38	ENSG00000185888	intergenic	1_TssA
chr19:11491550-11492590	362.834	-0.456674	0.134557	-3.3939	0.000689053	0.0444046	control-Glio_0.5uM	0	EPOR	ENSG00000187266	introns,tss2kb,utr3	2_TssAFlnk
chr2:37317186-37317683	41.711	0.77011	0.226899	3.39407	0.000688617	0.0444046	control-Glio_0.5uM	1681	GPATCH11	ENSG00000152133	introns,intergenic	6_EnhG,7_Enh
chr6:392531-393057	76.8218	-0.721142	0.212481	-3.39391	0.000689024	0.0444046	control-Glio_0.5uM	221	IRF4	ENSG00000137265	introns,tss2kb	1_TssA
chr14:106177055-106177863	130.433	0.675747	0.199133	3.39344	0.000690208	0.0444282	control-Glio_0.5uM	467	AL901608.1	ENSG00000264024	intergenic	7_Enh
chr13:74276797-74277196	13.9183	0.813671	0.239812	3.39295	0.000691431	0.0444613	control-Glio_0.5uM	54407	LINC00393	ENSG00000224853	introns,intergenic	7_Enh
chr17:1654875-1655423	84.679	-0.697323	0.205607	-3.39154	0.00069502	0.0445551	control-Glio_0.5uM	8557	SERPINF2	ENSG00000167711	introns,intergenic	7_Enh
chr12:123258656-123259867	99.7993	0.734059	0.216465	3.39112	0.000696081	0.0445776	control-Glio_0.5uM	0	CCDC62	ENSG00000130783	utr5,introns,tss2kb	1_TssA,2_TssAFlnk
chr15:65127854-65128318	142.84	-0.467371	0.123743	-3.77696	0.000158754	0.045098	control-Glio_0.2uM	5763	AC069368.3	ENSG00000249240	intergenic	7_Enh
chr7:44887056-44888250	1000.84	-0.352694	0.0934078	-3.77585	0.00015946	0.045098	control-Glio_0.2uM	0	H2AFV,AC004854.4	ENSG00000105968,ENSG00000234183	introns,tss2kb	1_TssA
chr9:132646693-132647068	119.848	-0.512055	0.135455	-3.78026	0.000156662	0.045098	control-Glio_0.2uM	244	RP11-409K20.7	ENSG00000224988	tss2kb	2_TssAFlnk
chr3:127770693-127771596	429.491	0.575827	0.170097	3.38529	0.000711031	0.0452121	control-Glio_0.5uM	0	SEC61A1	ENSG00000058262	utr5,introns,tss2kb	2_TssAFlnk,1_TssA
chr2:137013192-137014010	115.419	-0.764203	0.225807	-3.38432	0.000713544	0.0452343	control-Glio_0.5uM	55119	HNRNPKP2	ENSG00000227347	intergenic	7_Enh
chrX:49643619-49644458	166.427	-0.674495	0.199284	-3.38459	0.000712849	0.0452343	control-Glio_0.5uM	0	USP27X-AS1	ENSG00000234390	tss2kb	1_TssA,2_TssAFlnk
chr2:183582289-183582499	27.6736	0.791223	0.234032	3.38083	0.000722662	0.0455364	control-Glio_0.5uM	294	DNAJC10	ENSG00000077232	introns,tss2kb	2_TssAFlnk
chr8:94766858-94767470	206.511	0.618067	0.1828	3.38111	0.000721946	0.0455364	control-Glio_0.5uM	0	TMEM67	ENSG00000164953	utr5,tss2kb,exons	2_TssAFlnk,1_TssA
chr5:139135620-139135855	11.0394	0.819765	0.242498	3.3805	0.000723545	0.0455463	control-Glio_0.5uM	9812	CTB-35F21.2	ENSG00000249131	intergenic	11_BivFlnk
chr15:79048394-79048899	67.203	-0.647529	0.171718	-3.7709	0.000162662	0.0455561	control-Glio_0.2uM	2940	RP11-160C18.4	ENSG00000238166	intergenic	7_Enh
chr9:132647991-132648447	149.976	-0.456815	0.121135	-3.77112	0.000162515	0.0455561	control-Glio_0.2uM	1542	RP11-409K20.7	ENSG00000224988	tss2kb	2_TssAFlnk
chrX:129116183-129116840	219.111	-0.408599	0.108385	-3.76989	0.000163323	0.0455561	control-Glio_0.2uM	0	BCORL1	ENSG00000085185	utr5,introns,tss2kb	1_TssA
chr20:60982167-60982866	183.488	0.57122	0.169043	3.37914	0.00072713	0.0457261	control-Glio_0.5uM	0	CABLES2	ENSG00000149679	tss2kb,exons	1_TssA,2_TssAFlnk
chr2:32205771-32206413	54.3209	0.72354	0.186941	3.87041	0.000108652	0.0457652	Glio_0.2uM-Glio_0.5uM	17404	MEMO1	ENSG00000162959	introns,intergenic	7_Enh
chr4:775256-776172	669.551	-0.418705	0.123958	-3.37779	0.000730704	0.045859	control-Glio_0.5uM	0	RP11-440L14.1	ENSG00000249592	introns,tss2kb	1_TssA
chr15:85201239-85201893	246.235	-0.405779	0.107749	-3.76597	0.000165906	0.0458691	control-Glio_0.2uM	0	NMB	ENSG00000197696	utr5,intergenic,exons	1_TssA
chr4:129837933-129838392	40.5471	0.689135	0.182945	3.76689	0.000165296	0.0458691	control-Glio_0.2uM	19468	SCLT1	ENSG00000151466	introns,intergenic	7_Enh
chr6:57036829-57037851	421.432	0.533131	0.157874	3.37693	0.000732991	0.0459466	control-Glio_0.5uM	0	BAG2,RP11-203B9.4	ENSG00000112208,ENSG00000226803	utr5,introns,tss2kb,utr3	1_TssA
chr19:51842861-51843677	234.374	-0.646551	0.191809	-3.3708	0.000749505	0.0464041	control-Glio_0.5uM	0	VSIG10L	ENSG00000186806	introns,tss2kb,exons	2_TssAFlnk,1_TssA
chr13:111367205-111368322	1247.5	-0.253895	0.0674937	-3.76175	0.000168725	0.0464439	control-Glio_0.2uM	0	ING1	ENSG00000153487	utr5,introns,tss2kb,exons	1_TssA
chr20:17550276-17551260	188.808	0.638725	0.189521	3.3702	0.000751135	0.0464446	control-Glio_0.5uM	0	DSTN	ENSG00000125868	utr5,introns,tss2kb	1_TssA
chr18:39608359-39608528	6.25976	0.804077	0.238644	3.36936	0.000753438	0.0464953	control-Glio_0.5uM	1379	PIK3C3	ENSG00000078142	introns,intergenic	5_TxWk
chr8:33455048-33455618	30.2181	0.767736	0.228067	3.36627	0.000761917	0.0468609	control-Glio_0.5uM	0	DUSP26	ENSG00000133878	utr5,introns,tss2kb	7_Enh,2_TssAFlnk,7_Enh
chr1:28907735-28908818	334.456	-0.580011	0.172541	-3.36158	0.000774982	0.0473591	control-Glio_0.5uM	0	SNHG12	ENSG00000197989	introns,tss2kb,utr3	1_TssA
chrX:154493171-154494052	76.2591	0.698758	0.207893	3.36115	0.000776192	0.047387	control-Glio_0.5uM	0	RAB39B	ENSG00000155961	utr5,introns,tss2kb,exons	1_TssA
chr17:27893569-27894664	250.127	0.555348	0.144043	3.85544	0.000115521	0.0474669	Glio_0.2uM-Glio_0.5uM	0	ABHD15,TP53I13	ENSG00000167543,ENSG00000168792	utr5,introns,tss2kb,exons	1_TssA
chr7:143598616-143599522	534.504	-0.476405	0.141799	-3.35971	0.000780242	0.047588	control-Glio_0.5uM	0	FAM115A	ENSG00000198420	utr5,introns,tss2kb	2_TssAFlnk,1_TssA
chr12:69632984-69634119	460.712	0.470812	0.140168	3.35892	0.000782471	0.0476776	control-Glio_0.5uM	0	CPSF6	ENSG00000111605	introns,tss2kb	1_TssA
chr1:150808742-150809208	14.1329	0.815949	0.242975	3.35816	0.000784635	0.047763	control-Glio_0.5uM	0	ARNT	ENSG00000143437	introns,utr3,tss2kb,exons	4_Tx
chr14:105714590-105715481	186.291	0.601815	0.156256	3.85148	0.000117407	0.0478472	Glio_0.2uM-Glio_0.5uM	0	BTBD6,BRF1	ENSG00000185024,ENSG00000184887	utr5,introns,tss2kb,exons	2_TssAFlnk,1_TssA
chr16:24620894-24622023	118.043	0.715178	0.213216	3.35425	0.000795814	0.0482026	control-Glio_0.5uM	0	CTD-2540M10.1	ENSG00000259888	tss2kb	11_BivFlnk
chr19:17830111-17830719	50.9867	0.746795	0.222633	3.35438	0.000795445	0.0482026	control-Glio_0.5uM	0	MAP1S	ENSG00000130479	utr5,introns,tss2kb	1_TssA
chr19:39521920-39522850	149.487	-0.687085	0.204847	-3.35413	0.000796145	0.0482026	control-Glio_0.5uM	0	FBXO27	ENSG00000161243	introns,utr3,tss2kb,exons	11_BivFlnk,14_ReprPCWk
chr11:5145440-5145587	3.90902	0.799116	0.238287	3.35358	0.000797725	0.0482324	control-Glio_0.5uM	157	OR52A4	ENSG00000205494	introns,intergenic	15_Quies
chr22:23296912-23297212	18.285	-0.905614	0.235505	-3.84541	0.000120351	0.0483947	Glio_0.2uM-Glio_0.5uM	32148	IGLC7	ENSG00000211685	intergenic	7_Enh
chr4:176964866-176965714	101.373	0.706154	0.183779	3.8424	0.000121835	0.0483947	Glio_0.2uM-Glio_0.5uM	5527	AC110794.1	ENSG00000264130	intergenic	14_ReprPCWk
chr12:132549125-132550313	236.61	0.575174	0.171591	3.352	0.000802302	0.0484624	control-Glio_0.5uM	14693	RP13-820C6.2	ENSG00000257000	introns,intergenic	7_Enh,7_Enh
chr20:524114-524955	432.372	-0.335955	0.0896559	-3.74716	0.000178851	0.0488031	control-Glio_0.2uM	0	CSNK2A1	ENSG00000101266	introns,tss2kb	1_TssA
chr1:155164179-155165067	130.176	0.673953	0.201229	3.34919	0.000810485	0.0488158	control-Glio_0.5uM	0	MIR92B	ENSG00000271748	tss2kb	2_TssAFlnk,1_TssA,2_TssAFlnk
chr17:65989211-65990156	258.185	0.571984	0.149022	3.83826	0.000123909	0.0488722	Glio_0.2uM-Glio_0.5uM	0	C17orf58	ENSG00000186665	utr5,tss2kb	2_TssAFlnk,1_TssA
chr19:7894307-7895298	1026.55	-0.301056	0.0803917	-3.74486	0.000180495	0.0490385	control-Glio_0.2uM	0	EVI5L	ENSG00000142459	tss2kb	1_TssA,2_TssAFlnk,1_TssA
chr16:50402343-50403220	233.212	0.604988	0.180819	3.34583	0.000820378	0.0491018	control-Glio_0.5uM	0	BRD7,RP11-21B23.1	ENSG00000166164,ENSG00000261393	introns,tss2kb,utr3	1_TssA,2_TssAFlnk
chr3:13114715-13115295	60.4431	0.723729	0.216284	3.3462	0.00081927	0.0491018	control-Glio_0.5uM	98	IQSEC1	ENSG00000144711	tss2kb	1_TssA
chrX:75365549-75366154	21.3133	0.807257	0.241281	3.34571	0.000820711	0.0491018	control-Glio_0.5uM	26616	PBDC1	ENSG00000102390	intergenic	7_Enh,15_Quies
chr19:46320316-46320760	80.4586	-0.661874	0.197966	-3.34337	0.000827684	0.0492841	control-Glio_0.5uM	0	SYMPK	ENSG00000125755	introns,tss2kb	7_Enh
chr2:170655129-170655928	320.546	-0.466795	0.139613	-3.34349	0.000827322	0.0492841	control-Glio_0.5uM	0	SSB	ENSG00000138385	utr5,introns,tss2kb	1_TssA
chr19:6753233-6754075	248.804	-0.58982	0.176482	-3.34209	0.000831496	0.0494173	control-Glio_0.5uM	1178	SH2D3A	ENSG00000125731	introns,tss2kb,exons	2_TssAFlnk
chr7:94138822-94140095	449.075	0.538567	0.161217	3.34064	0.000835854	0.0494889	control-Glio_0.5uM	0	CASD1	ENSG00000127995	utr5,introns,tss2kb	1_TssA,2_TssAFlnk
chr6:100016029-100016898	189.868	0.598177	0.179193	3.33817	0.000843335	0.0498378	control-Glio_0.5uM	0	CCNC	ENSG00000112237	utr5,introns,tss2kb,utr3	1_TssA
chr2:235354943-235355570	154.34	-0.56971	0.170721	-3.33708	0.000846632	0.0498916	control-Glio_0.5uM	7670	AC097713.4	ENSG00000231682	introns,intergenic	7_Enh
chr15:44101209-44101815	78.0207	0.682422	0.204547	3.33627	0.000849113	0.0498973	control-Glio_0.5uM	516	MFAP1	ENSG00000140259	introns,intergenic	6_EnhG
chr12:22696619-22697821	696.158	-0.425992	0.127704	-3.33578	0.000850596	0.0499377	control-Glio_0.5uM	0	C2CD5	ENSG00000111731	introns,tss2kb	1_TssA
