# Supplementary material for: Targeting Nuclear NOTCH2 by Gliotoxin Recovers a Tumor-Suppressor NOTCH3 Activity in CLL
Source: Cells. 2020 Jun 18;9(6):1484. doi: 10.3390/cells9061484 (PMC7348714; doi:10.3390/cells9061484)
Supplement: Supplementary file 1 [file cells-09-01484-s001.zip › Table S2 Hubmann et al CELLS2020.xlsx]

## Sheet: cluster3.annotated
REGION CLUSTER 2							ATAC-seq gliotoxin response region CLUSTER 2
region	mean_accessibility	log2_fold_change	log2_fold_change_standard_error	stat	p_value	adjusted_p_value	comparison	distance	gene_name	ensembl_gene_id	genomic_region	chromatin_state
chr14:103273892-103274531	50.1491	-2.39069	0.244303	-9.78578	1.29587e-22	8.13291e-18	control-Glio_0.5uM	17964	snoU13	ENSG00000238853	introns,intergenic	7_Enh
chr14:103273892-103274531	50.1491	-1.54694	0.209716	-7.37636	1.62671e-13	1.02093e-08	Glio_0.2uM-Glio_0.5uM	17964	snoU13	ENSG00000238853	introns,intergenic	7_Enh
chr17:27966151-27966960	201.402	-1.42934	0.197288	-7.24495	4.32589e-13	1.35746e-08	control-Glio_0.5uM	0	RP11-68I3.5	ENSG00000263370	introns,tss2kb	6_EnhG,7_Enh
chr19:937226-937714	112.631	-1.53511	0.222482	-6.89991	5.20343e-12	8.16418e-08	control-Glio_0.5uM	4719	ARID3A	ENSG00000116017	introns,intergenic	6_EnhG
chr1:27754920-27755609	90.4667	-1.42942	0.213672	-6.68979	2.23496e-11	2.80533e-07	control-Glio_0.5uM	28099	RP4-752I6.1	ENSG00000241169	introns,intergenic	6_EnhG
chr15:85861548-85862030	39.3028	-1.59363	0.244339	-6.52219	6.9286e-11	6.21198e-07	control-Glio_0.5uM	2801	ADAMTS7P4	ENSG00000218052	introns,intergenic	7_Enh
chr16:27442190-27442748	44.2308	-1.59145	0.243927	-6.5243	6.83212e-11	6.21198e-07	control-Glio_0.5uM	3627	IL21R	ENSG00000103522	introns,intergenic	6_EnhG
chr10:112174008-112174847	217.58	-1.30685	0.204146	-6.40154	1.53813e-10	1.11892e-06	control-Glio_0.5uM	19151	AL355512.1	ENSG00000221359	intergenic	7_Enh
chr17:38754852-38755955	325.401	-1.21161	0.18946	-6.39509	1.60456e-10	1.11892e-06	control-Glio_0.5uM	32588	SMARCE1	ENSG00000073584	intergenic	7_Enh
chr11:44590532-44591019	109.949	-1.41406	0.223196	-6.33553	2.36533e-10	1.4188e-06	control-Glio_0.5uM	3261	CD82	ENSG00000085117	introns,intergenic	2_TssAFlnk
chr15:72520611-72521227	160.491	-1.28361	0.203284	-6.31436	2.71281e-10	1.4188e-06	control-Glio_0.5uM	0	PKM	ENSG00000067225	introns,tss2kb	2_TssAFlnk,7_Enh,2_TssAFlnk
chr7:45019975-45020623	89.4825	-1.43687	0.227076	-6.3277	2.48848e-10	1.4188e-06	control-Glio_0.5uM	1278	MYO1G	ENSG00000136286	tss2kb	7_Enh
chr6:149805822-149806798	300.456	-1.1463	0.183406	-6.25005	4.1032e-10	1.9809e-06	control-Glio_0.5uM	0	ZC3H12D	ENSG00000178199	utr5,tss2kb	1_TssA,2_TssAFlnk
chr1:167637366-167637777	31.2418	-1.51322	0.243035	-6.22634	4.77442e-10	2.14031e-06	control-Glio_0.5uM	37455	RP3-455J7.4	ENSG00000241666	introns,intergenic	6_EnhG
chr5:133876358-133877325	47.321	-1.41273	0.230356	-6.13281	8.63422e-10	3.61256e-06	control-Glio_0.5uM	2800	JADE2	ENSG00000043143	introns,intergenic	6_EnhG
chr19:47122981-47123434	63.3615	-1.40605	0.230584	-6.09775	1.07573e-09	4.21954e-06	control-Glio_0.5uM	4571	PTGIR	ENSG00000160013	intergenic	2_TssAFlnk
chr11:36442614-36443002	8.07501	-1.49141	0.245612	-6.0722	1.2617e-09	4.39911e-06	control-Glio_0.5uM	4671	RP11-219O3.2	ENSG00000255060	introns,intergenic	7_Enh
chr11:65149450-65150409	365.855	-1.12823	0.185742	-6.07421	1.24602e-09	4.39911e-06	control-Glio_0.5uM	0	SLC25A45	ENSG00000162241	utr5,introns,tss2kb,utr3	2_TssAFlnk,1_TssA,2_TssAFlnk
chr13:40976363-40976897	104.503	-1.2701	0.213127	-5.95937	2.53207e-09	8.29526e-06	control-Glio_0.5uM	4681	RN7SKP2	ENSG00000252812	intergenic	7_Enh
chr17:63563690-63564077	15.3888	-1.44432	0.242647	-5.95233	2.64349e-09	8.29526e-06	control-Glio_0.5uM	5925	AXIN2	ENSG00000168646	introns,intergenic	14_ReprPCWk
chr9:134505500-134506198	110.263	-1.36667	0.230564	-5.9275	3.07577e-09	9.19216e-06	control-Glio_0.5uM	4165	RAPGEF1	ENSG00000107263	introns,intergenic	6_EnhG
chr19:18131968-18132683	154.398	-1.21054	0.204754	-5.91217	3.37625e-09	9.34e-06	control-Glio_0.5uM	528	CTB-52I2.4	ENSG00000268032	tss2kb	7_Enh,2_TssAFlnk
chr6:36723448-36723956	77.3034	-1.391	0.235367	-5.90991	3.42287e-09	9.34e-06	control-Glio_0.5uM	1203	CPNE5	ENSG00000124772	introns,intergenic	3_TxFlnk,2_TssAFlnk
chr19:14494874-14495492	94.707	-1.439	0.244527	-5.88482	4e-09	1.04205e-05	control-Glio_0.5uM	2620	CD97	ENSG00000123146	introns,intergenic	3_TxFlnk,2_TssAFlnk
chr18:74779303-74779815	60.0178	-1.35861	0.232343	-5.84743	5e-09	1.25324e-05	control-Glio_0.5uM	19724	MBP	ENSG00000197971	introns,intergenic	7_Enh
chr6:28304207-28304538	48.6701	-1.36165	0.234543	-5.80552	6.41664e-09	1.54888e-05	control-Glio_0.5uM	55	ZSCAN31	ENSG00000235109	introns,tss2kb	2_TssAFlnk
chr12:132550949-132551186	21.5472	-1.41131	0.244937	-5.76193	8.31597e-09	1.8529e-05	control-Glio_0.5uM	13820	RP13-820C6.2	ENSG00000257000	introns,intergenic	7_Enh
chr1:23950949-23951430	42.5367	-1.42589	0.247246	-5.76709	8.06496e-09	1.8529e-05	control-Glio_0.5uM	2393	MDS2	ENSG00000197880	introns,intergenic	7_Enh
chr5:157030344-157030695	33.2814	-1.41407	0.245625	-5.75701	8.56184e-09	1.8529e-05	control-Glio_0.5uM	1951	AC008694.2	ENSG00000254336	intergenic	7_Enh
chr20:33023424-33023777	7.15787	-1.40323	0.244286	-5.74423	9.23415e-09	1.93178e-05	control-Glio_0.5uM	6054	ITCH-AS1	ENSG00000236388	introns,intergenic	7_Enh
chr2:231336884-231337652	66.1614	-1.30699	0.228471	-5.7206	1.06149e-08	2.08185e-05	control-Glio_0.5uM	179	SP100	ENSG00000067066	introns,tss2kb	6_EnhG
chr7:102065314-102065592	33.7655	-1.38212	0.241554	-5.72179	1.05408e-08	2.08185e-05	control-Glio_0.5uM	7960	ORAI2	ENSG00000160991	utr5,introns,intergenic,exons	6_EnhG
chr19:2168873-2169424	108.506	-1.33115	0.232993	-5.71324	1.10845e-08	2.10806e-05	control-Glio_0.5uM	4409	AP3D1	ENSG00000065000	introns,intergenic	2_TssAFlnk
chr19:18155627-18156230	126.653	-1.0864	0.19206	-5.65658	1.54423e-08	2.78397e-05	control-Glio_0.5uM	3216	RPS18P13	ENSG00000243455	intergenic	2_TssAFlnk
chr1:28210821-28211431	33.4146	-1.36187	0.240798	-5.65565	1.55256e-08	2.78397e-05	control-Glio_0.5uM	914	THEMIS2	ENSG00000130775	utr5,introns,intergenic	6_EnhG
chr9:131543617-131544100	15.9193	-1.38183	0.244578	-5.64984	1.60598e-08	2.79975e-05	control-Glio_0.5uM	5382	TBC1D13	ENSG00000107021	intergenic	7_Enh
chr10:126416975-126417537	42.4766	-1.35527	0.240843	-5.62721	1.83152e-08	3.0249e-05	control-Glio_0.5uM	14003	FAM53B	ENSG00000189319	introns,intergenic	6_EnhG
chr19:51944723-51945452	46.9006	-1.28432	0.228054	-5.63165	1.78494e-08	3.0249e-05	control-Glio_0.5uM	180	CTD-3073N11.5	ENSG00000269181	tss2kb	2_TssAFlnk
chr1:51966856-51967535	39.9182	-1.34419	0.239554	-5.61121	2.00918e-08	3.23323e-05	control-Glio_0.5uM	16445	RP11-191G24.1	ENSG00000227070	introns,intergenic	7_Enh
chr11:48023026-48023679	113.574	-1.26984	0.227324	-5.58604	2.32304e-08	3.55595e-05	control-Glio_0.5uM	13729	AC103828.1	ENSG00000254879	introns,intergenic	7_Enh
chr6:2857822-2858235	30.8052	-1.37517	0.246617	-5.57614	2.4592e-08	3.67475e-05	control-Glio_0.5uM	3481	MIR4645	ENSG00000266750	introns,intergenic,utr3	7_Enh
chr9:132789219-132789467	9.52793	-1.34006	0.240725	-5.56676	2.6e-08	3.78778e-05	control-Glio_0.5uM	15975	FNBP1	ENSG00000187239	introns,intergenic	7_Enh
chr17:1377898-1378469	52.5797	-1.31318	0.236125	-5.56139	2.6763e-08	3.81737e-05	control-Glio_0.5uM	0	MYO1C	ENSG00000197879	introns,tss2kb,utr3	7_Enh
chr6:11732242-11732828	108.936	-1.21669	0.219353	-5.54671	2.91091e-08	4.05975e-05	control-Glio_0.5uM	3062	ADTRP	ENSG00000111863	introns,intergenic	7_Enh
chr11:67273279-67273884	240.8	-1.04013	0.188661	-5.51323	3.52299e-08	4.70431e-05	control-Glio_0.5uM	0	PITPNM1	ENSG00000110697	introns,tss2kb	2_TssAFlnk
chr11:14358567-14359060	57.1337	-1.33887	0.243307	-5.50281	3.73793e-08	4.88735e-05	control-Glio_0.5uM	0	RRAS2	ENSG00000133818	utr5,introns,tss2kb	8_ZNF/Rpts
chr19:49283988-49284598	33.3133	-1.34667	0.24495	-5.49773	3.8471e-08	4.92743e-05	control-Glio_0.5uM	11918	RNU6-317P	ENSG00000206758	intergenic	7_Enh,15_Quies
chr16:70780213-70780995	74.3001	-1.21472	0.221355	-5.48762	4.07379e-08	5.11342e-05	control-Glio_0.5uM	0	RP11-394B2.6	ENSG00000260156	introns,tss2kb	5_TxWk
chr11:117882799-117883140	48.5683	-1.24171	0.226768	-5.47566	4.35894e-08	5.36406e-05	control-Glio_0.5uM	17127	IL10RA	ENSG00000110324	intergenic	7_Enh
chr16:48465004-48465210	8.37445	-1.33699	0.24448	-5.4687	4.5336e-08	5.47171e-05	control-Glio_0.5uM	9890	AC023818.1	ENSG00000239138	introns,intergenic	7_Enh
chr17:12334513-12335001	44.7492	-1.30856	0.239747	-5.45806	4.81351e-08	5.69993e-05	control-Glio_0.5uM	118097	LINC00670	ENSG00000179136	intergenic	7_Enh
chr17:78694883-78695325	12.0545	-1.33595	0.24533	-5.44554	5.16484e-08	6.00269e-05	control-Glio_0.5uM	12152	RPTOR	ENSG00000141564	introns,intergenic	5_TxWk
chr10:5888103-5888704	77.1066	-1.27066	0.235063	-5.40561	6.45896e-08	6.92917e-05	control-Glio_0.5uM	4008	GDI2	ENSG00000057608	intergenic	7_Enh
chr6:14877246-14877857	57.3123	-1.29393	0.239408	-5.40471	6.49139e-08	6.92917e-05	control-Glio_0.5uM	212378	RP11-146I2.1	ENSG00000234261	intergenic	7_Enh
chr8:145022503-145023028	85.5742	-1.24379	0.229857	-5.41115	6.26219e-08	6.92917e-05	control-Glio_0.5uM	1788	PLEC	ENSG00000178209	introns,tss2kb	7_Enh
chr12:104319147-104319316	18.8187	-1.31167	0.244705	-5.3602	8.31278e-08	8.55262e-05	control-Glio_0.5uM	4568	HSP90B1	ENSG00000166598	introns,intergenic,utr3	5_TxWk
chr19:38570458-38571137	47.1731	-1.2613	0.236306	-5.33757	9.42014e-08	9.53562e-05	control-Glio_0.5uM	7258	SIPA1L3	ENSG00000105738	introns,intergenic	7_Enh
chr12:11989109-11989956	193.992	-1.04181	0.196686	-5.29681	1.17844e-07	0.000117396	control-Glio_0.5uM	48914	ETV6	ENSG00000139083	introns,intergenic	7_Enh
chr13:100084698-100085455	89.2442	-1.24012	0.234416	-5.29026	1.22144e-07	0.000119778	control-Glio_0.5uM	20269	AL583784.1	ENSG00000266207	intergenic	2_TssAFlnk
chr19:937226-937714	112.631	-1.01679	0.174796	-5.81705	6e-09	0.000125305	control-Glio_0.2uM	4719	ARID3A	ENSG00000116017	introns,intergenic	6_EnhG
chr12:11974902-11975720	95.6192	-1.17876	0.223392	-5.27663	1.31578e-07	0.000127044	control-Glio_0.5uM	63150	ETV6	ENSG00000139083	introns,intergenic	7_Enh
chr11:9780943-9781691	274.246	-1.02944	0.195383	-5.26884	1.37291e-07	0.000130551	control-Glio_0.5uM	0	RP11-540A21.2	ENSG00000245522	introns,tss2kb	7_Enh
chr15:75335139-75336311	510.276	-0.799076	0.152108	-5.25334	1.49365e-07	0.000137855	control-Glio_0.5uM	0	PPCDC	ENSG00000138621	utr5,introns,tss2kb	7_Enh
chr16:87843088-87844436	385.053	-0.808602	0.153921	-5.25336	1.49348e-07	0.000137855	control-Glio_0.5uM	3006	RP4-536B24.3	ENSG00000260177	intergenic	7_Enh
chr15:91412881-91413330	37.7246	-1.28639	0.245832	-5.2328	1.67e-07	0.00015186	control-Glio_0.5uM	1061	FURIN	ENSG00000140564	introns,intergenic	7_Enh
chr9:101946648-101947280	105.041	-1.02231	0.195487	-5.22958	1.69897e-07	0.000152325	control-Glio_0.5uM	869	RN7SL794P	ENSG00000240235	utr5,introns,intergenic	7_Enh
chr17:3614039-3614719	172.693	-1.02548	0.196313	-5.2237	1.7538e-07	0.000155026	control-Glio_0.5uM	6955	ITGAE	ENSG00000083457	intergenic	2_TssAFlnk,7_Enh
chr22:37177792-37178430	123.09	-1.04422	0.200068	-5.21931	1.79586e-07	0.000156539	control-Glio_0.5uM	5492	IFT27	ENSG00000100360	intergenic	7_Enh
chr19:58286401-58286856	24.6081	-1.27106	0.244599	-5.19652	2.03057e-07	0.000169918	control-Glio_0.5uM	5339	ZNF586	ENSG00000083828	introns,intergenic	6_EnhG
chr19:14999198-14999928	107.156	-1.02553	0.197838	-5.18368	2.17547e-07	0.00017886	control-Glio_0.5uM	1271	OR7A18P	ENSG00000269678	tss2kb	7_Enh
chr17:1534151-1534366	15.2214	-1.26427	0.244341	-5.17418	2.28917e-07	0.00018419	control-Glio_0.5uM	1971	SLC43A2	ENSG00000167703	intergenic	7_Enh
chr17:38771218-38772172	181.953	-1.03711	0.202255	-5.12774	2.93247e-07	0.000230053	control-Glio_0.5uM	16371	SMARCE1	ENSG00000073584	intergenic	2_TssAFlnk,7_Enh
chr1:203397692-203398714	95.4703	-1.19575	0.23311	-5.12955	2.90442e-07	0.000230053	control-Glio_0.5uM	27983	RP11-435P24.3	ENSG00000271588	intergenic	14_ReprPCWk
chr1:12203228-12204167	123.35	-1.06609	0.208223	-5.11994	3.05635e-07	0.000236811	control-Glio_0.5uM	17239	TNFRSF8	ENSG00000120949	utr5,intergenic,utr3	7_Enh
chr19:39921277-39922092	94.6242	-1.12779	0.220608	-5.11221	3.18419e-07	0.000243707	control-Glio_0.5uM	2310	RPS16	ENSG00000105193	intergenic	6_EnhG
chr3:11330558-11331232	35.4474	-1.24162	0.245136	-5.06504	4.08313e-07	0.000305068	control-Glio_0.5uM	1118	AC083855.5	ENSG00000226621	introns,intergenic	2_TssAFlnk,7_Enh
chrX:153526602-153527079	37.8631	-1.18493	0.234241	-5.05859	4.22368e-07	0.000311857	control-Glio_0.5uM	2452	TKTL1	ENSG00000007350	introns,intergenic	7_Enh
chr15:70047750-70048407	87.5271	-1.08095	0.213884	-5.0539	4.32869e-07	0.000315894	control-Glio_0.5uM	24589	AC009677.1	ENSG00000238870	intergenic	7_Enh
chr11:118783622-118784129	38.0672	-1.22204	0.218106	-5.60299	2.10691e-08	0.000330574	Glio_0.2uM-Glio_0.5uM	1620	BCL9L	ENSG00000186174	introns,tss2kb	7_Enh
chr19:38570458-38571137	47.1731	-1.14952	0.204	-5.63492	1.75135e-08	0.000330574	Glio_0.2uM-Glio_0.5uM	7258	SIPA1L3	ENSG00000105738	introns,intergenic	7_Enh
chr21:45604762-45605190	20.2021	-1.24291	0.246878	-5.03449	4.7912e-07	0.000345627	control-Glio_0.5uM	9392	AP001056.1	ENSG00000237604	intergenic	7_Enh
chr1:157750863-157751222	16.6584	-1.23517	0.245497	-5.03128	4.87206e-07	0.000347467	control-Glio_0.5uM	3941	FCRL2	ENSG00000132704	intergenic	7_Enh
chr16:81854314-81854656	35.8498	1.18661	0.236644	5.01434	5.32172e-07	0.000375271	control-Glio_0.5uM	21668	PLCG2	ENSG00000197943	introns,intergenic	7_Enh
chr19:49973406-49973854	49.5059	-1.12254	0.224095	-5.00921	5.46546e-07	0.000381124	control-Glio_0.5uM	1858	ALDH16A1	ENSG00000161618	utr5,introns,intergenic,utr3,exons	2_TssAFlnk,7_Enh
chr22:39461912-39462492	105.463	-1.14262	0.228514	-5.00022	5.72662e-07	0.000386454	control-Glio_0.5uM	3926	CTA-150C2.20	ENSG00000259421	introns,intergenic	2_TssAFlnk
chr8:141601315-141601940	87.3696	-1.16828	0.233529	-5.00273	5.6525e-07	0.000386454	control-Glio_0.5uM	14048	AGO2	ENSG00000123908	introns,intergenic	2_TssAFlnk
chr14:65676826-65677201	35.1888	-1.22997	0.246087	-4.9981	5.79e-07	0.000386562	control-Glio_0.5uM	11865	CTD-2509G16.2	ENSG00000255002	intergenic	7_Enh
chr20:4953960-4954769	119.583	-1.11203	0.223049	-4.98559	6.17725e-07	0.000408089	control-Glio_0.5uM	27377	SLC23A2	ENSG00000089057	introns,intergenic	2_TssAFlnk,7_Enh
chr1:36770270-36770442	13.9187	-1.22067	0.245025	-4.98181	6.29929e-07	0.000411816	control-Glio_0.5uM	1545	SH3D21	ENSG00000214193	tss2kb,utr3	6_EnhG,7_Enh
chr17:43306982-43307300	54.4119	-1.15565	0.23312	-4.95733	7.14701e-07	0.000460712	control-Glio_0.5uM	735	FMNL1	ENSG00000184922	introns,tss2kb	6_EnhG,2_TssAFlnk
chr19:16266571-16266861	13.6163	-1.22355	0.246879	-4.95605	7.19404e-07	0.000460712	control-Glio_0.5uM	3211	HSH2D	ENSG00000196684	introns,intergenic	6_EnhG
chr7:102082804-102083262	45.013	-1.16753	0.235881	-4.94964	7.43494e-07	0.00047133	control-Glio_0.5uM	6060	ORAI2	ENSG00000160991	introns,intergenic	7_Enh
chr12:6535902-6536766	328.226	-0.840732	0.170047	-4.94412	7.64902e-07	0.000480053	control-Glio_0.5uM	10897	RP1-102E24.9	ENSG00000224906	intergenic	7_Enh,2_TssAFlnk
chr1:16532873-16533734	380.632	-0.734815	0.149445	-4.91696	8.79e-07	0.000546198	control-Glio_0.5uM	0	ARHGEF19	ENSG00000142632	introns,tss2kb,exons	1_TssA
chr14:52372238-52372913	92.0076	-1.04747	0.21314	-4.91447	8.90247e-07	0.000547294	control-Glio_0.5uM	6916	GNG2	ENSG00000186469	introns,intergenic	7_Enh
chr7:43874160-43874744	50.4124	-1.19462	0.243318	-4.90971	9.12109e-07	0.000550423	control-Glio_0.5uM	34005	MRPS24	ENSG00000062582	intergenic	2_TssAFlnk,7_Enh
chr10:135203492-135203788	37.0361	-1.13558	0.231431	-4.90676	9.25947e-07	0.000553452	control-Glio_0.5uM	549	RP11-108K14.8	ENSG00000254536	introns,tss2kb	2_TssAFlnk
chr1:55725775-55726255	31.745	-1.14958	0.234396	-4.90443	9.37e-07	0.000554779	control-Glio_0.5uM	34463	MIR4422	ENSG00000265822	intergenic	7_Enh
chr6:144670089-144670657	58.5168	-1.09142	0.222866	-4.89723	9.72e-07	0.000570098	control-Glio_0.5uM	4854	UTRN	ENSG00000152818	introns,intergenic	7_Enh
chr8:22572921-22573619	82.1133	-1.06449	0.194803	-5.46442	4.64424e-08	0.000582945	Glio_0.2uM-Glio_0.5uM	22106	EGR3	ENSG00000179388	introns,intergenic	2_TssAFlnk
chr19:38442192-38442359	6.40177	-1.18629	0.242565	-4.89062	1.00518e-06	0.000584123	control-Glio_0.5uM	12133	CTC-244M17.1	ENSG00000268051	introns,intergenic	7_Enh
chr3:185868818-185869624	58.8821	-1.12117	0.229607	-4.88299	1.04491e-06	0.000601638	control-Glio_0.5uM	13133	DGKG	ENSG00000058866	introns,intergenic	7_Enh
chr5:171701906-171702493	35.2779	-1.17282	0.241518	-4.85605	1.19753e-06	0.000677088	control-Glio_0.5uM	3712	AC008671.1	ENSG00000222732	introns,intergenic	7_Enh
chr16:88523069-88523658	161.029	-1.01308	0.209084	-4.84533	1.264e-06	0.000708299	control-Glio_0.5uM	3036	ZFPM1	ENSG00000179588	introns,intergenic	7_Enh
chr20:48392790-48393147	12.9606	-1.18872	0.245684	-4.83841	1.30881e-06	0.000720537	control-Glio_0.5uM	18200	RNU6-919P	ENSG00000252540	intergenic	7_Enh
chr3:71132826-71133364	45.4303	-1.1721	0.242444	-4.83451	1.33473e-06	0.000728413	control-Glio_0.5uM	17908	FOXP1	ENSG00000114861	introns,intergenic	6_EnhG,7_Enh
chr11:118783622-118784129	38.0672	-1.17462	0.243276	-4.82836	1.37659e-06	0.00073519	control-Glio_0.5uM	1620	BCL9L	ENSG00000186174	introns,tss2kb	7_Enh
chr12:109010800-109011699	96.8944	-1.12814	0.233861	-4.82398	1.40722e-06	0.00073519	control-Glio_0.5uM	10763	RP11-689B22.2	ENSG00000257221	intergenic	7_Enh
chr16:89106217-89106867	43.3124	-1.16252	0.24103	-4.82315	1.41312e-06	0.00073519	control-Glio_0.5uM	12507	CTD-2555A7.2	ENSG00000256982	intergenic	7_Enh
chr16:69564394-69565024	64.6681	-1.13115	0.234863	-4.81623	1.463e-06	0.000746464	control-Glio_0.5uM	33972	NFAT5	ENSG00000102908	intergenic	7_Enh
chr14:102458933-102459530	63.0969	-0.910928	0.170065	-5.35636	8.49144e-08	0.000761319	Glio_0.2uM-Glio_0.5uM	22995	RP11-1017G21.3	ENSG00000259013	introns,intergenic	6_EnhG
chr7:45019975-45020623	89.4825	-1.00655	0.187149	-5.37836	7.5168e-08	0.000761319	Glio_0.2uM-Glio_0.5uM	1278	MYO1G	ENSG00000136286	tss2kb	7_Enh
chr7:150062904-150063075	9.2869	-1.17548	0.245281	-4.79239	1.64808e-06	0.000834143	control-Glio_0.5uM	2202	REPIN1	ENSG00000214022	introns,intergenic	7_Enh
chr7:2797549-2798192	20.4621	-1.1831	0.247222	-4.78559	1.70483e-06	0.000855959	control-Glio_0.5uM	1895	GNA12	ENSG00000146535	introns,intergenic	6_EnhG
chr10:43913472-43913924	89.0595	-0.943247	0.197211	-4.78293	1.72761e-06	0.000860517	control-Glio_0.5uM	584	U3	ENSG00000221400	tss2kb	7_Enh
chr19:18426823-18427255	18.1928	-1.14048	0.239446	-4.76298	1.90756e-06	0.000942666	control-Glio_0.5uM	0	LSM4	ENSG00000130520	utr5,introns,tss2kb,exons	7_Enh
chr1:27754920-27755609	90.4667	-0.859265	0.160054	-5.36859	7.93528e-08	0.000949991	control-Glio_0.2uM	28099	RP4-752I6.1	ENSG00000241169	introns,intergenic	6_EnhG
chr2:61061426-61061821	11.7748	-1.1596	0.243976	-4.75291	2.00514e-06	0.000983146	control-Glio_0.5uM	2363	RN7SL632P	ENSG00000241524	introns,intergenic	7_Enh
chr19:47121945-47122238	27.247	-1.15217	0.242571	-4.74984	2.03576e-06	0.000990419	control-Glio_0.5uM	5767	PTGIR	ENSG00000160013	intergenic	7_Enh
chr2:106490095-106490569	28.9106	-1.16905	0.246228	-4.74783	2.05611e-06	0.000992628	control-Glio_0.5uM	16462	AC009505.2	ENSG00000235522	introns,intergenic	7_Enh
chr12:120449853-120450497	83.4223	-1.09621	0.231121	-4.74301	2.10567e-06	0.00100115	control-Glio_0.5uM	12198	CCDC64	ENSG00000135127	introns,intergenic	7_Enh
chr22:50329403-50330214	283.532	-0.965098	0.203464	-4.74334	2.10226e-06	0.00100115	control-Glio_0.5uM	12547	CRELD2	ENSG00000184164	intergenic	1_TssA,2_TssAFlnk
chr21:45596105-45596269	5.96456	-1.15171	0.243189	-4.73586	2.18127e-06	0.0010293	control-Glio_0.5uM	735	AP001056.1	ENSG00000237604	utr5,intergenic	2_TssAFlnk
chr17:43306300-43306908	281.5	-0.851592	0.179991	-4.73129	2.23094e-06	0.00103714	control-Glio_0.5uM	1127	FMNL1	ENSG00000184922	introns,tss2kb	2_TssAFlnk
chr9:132785241-132785826	44.3001	-1.12901	0.238779	-4.72827	2.26442e-06	0.00103734	control-Glio_0.5uM	19616	FNBP1	ENSG00000187239	introns,intergenic	7_Enh,2_TssAFlnk
chr9:140655423-140655785	31.8253	-1.14799	0.242783	-4.72844	2.26248e-06	0.00103734	control-Glio_0.5uM	6742	EHMT1	ENSG00000181090	introns,intergenic	7_Enh
chr19:16527416-16528858	218.16	-0.834771	0.176725	-4.72355	2.31758e-06	0.00104059	control-Glio_0.5uM	3387	EPS15L1	ENSG00000127527	introns,intergenic	6_EnhG,3_TxFlnk
chr4:8497596-8497849	5.44074	-1.11544	0.236161	-4.72323	2.32127e-06	0.00104059	control-Glio_0.5uM	10705	RP11-689P11.2	ENSG00000205959	introns,intergenic	9_Het
chr9:127029655-127030145	34.3727	-1.15566	0.24467	-4.72336	2.31977e-06	0.00104059	control-Glio_0.5uM	4502	RP11-121A14.3	ENSG00000227200	introns,intergenic	7_Enh
chr15:34627463-34627751	28.7882	-1.15994	0.245974	-4.71571	2.40867e-06	0.00104978	control-Glio_0.5uM	1295	SLC12A6	ENSG00000140199	introns,intergenic	1_TssA
chr16:19119066-19119533	22.2665	-1.15811	0.245511	-4.71713	2.392e-06	0.00104978	control-Glio_0.5uM	5720	ITPRIPL2	ENSG00000205730	intergenic	15_Quies
chr20:37554619-37555463	201.923	-0.740717	0.15698	-4.71855	2.37526e-06	0.00104978	control-Glio_0.5uM	0	FAM83D	ENSG00000101447	tss2kb,exons	2_TssAFlnk,1_TssA
chr6:2853989-2854614	85.5473	-1.08764	0.230607	-4.71645	2.4e-06	0.00104978	control-Glio_0.5uM	0	MIR4645	ENSG00000266750	tss2kb	7_Enh
chr10:5888103-5888704	77.1066	-1.06942	0.202938	-5.2697	1.36644e-07	0.00107197	Glio_0.2uM-Glio_0.5uM	4008	GDI2	ENSG00000057608	intergenic	7_Enh
chrX:46828705-46829114	18.3193	-1.16436	0.247304	-4.70821	2.49906e-06	0.00108166	control-Glio_0.5uM	56476	JADE3	ENSG00000102221	introns,intergenic	7_Enh
chr19:47120104-47120649	50.8715	-1.13161	0.240501	-4.7052	2.53613e-06	0.00108292	control-Glio_0.5uM	6068	CTB-12A17.3	ENSG00000269292	intergenic	7_Enh
chr9:125996225-125996528	14.6594	-1.15837	0.246191	-4.70517	2.53649e-06	0.00108292	control-Glio_0.5uM	20038	STRBP	ENSG00000165209	introns,intergenic	7_Enh
chr19:38423475-38424012	49.4311	-1.1511	0.245309	-4.69246	2.6994e-06	0.00114469	control-Glio_0.5uM	491	SIPA1L3	ENSG00000105738	introns,intergenic	2_TssAFlnk,7_Enh
chr10:6094299-6095183	189.349	-1.02862	0.219635	-4.6833	2.82288e-06	0.00118902	control-Glio_0.5uM	9071	IL2RA	ENSG00000134460	introns,intergenic	7_Enh
chr17:27966151-27966960	201.402	-0.718081	0.139605	-5.14366	2.69441e-07	0.00119767	control-Glio_0.2uM	0	RP11-68I3.5	ENSG00000263370	introns,tss2kb	6_EnhG,7_Enh
chr10:112174008-112174847	217.58	-0.833143	0.16147	-5.15975	2.47284e-07	0.00123939	Glio_0.2uM-Glio_0.5uM	19151	AL355512.1	ENSG00000221359	intergenic	7_Enh
chr5:133876358-133877325	47.321	-1.00093	0.194252	-5.15273	2.56726e-07	0.00123939	Glio_0.2uM-Glio_0.5uM	2800	JADE2	ENSG00000043143	introns,intergenic	6_EnhG
chr15:67383658-67383940	9.96818	-1.1438	0.245023	-4.66815	3.03918e-06	0.00126114	control-Glio_0.5uM	6979	SMAD3	ENSG00000166949	introns,intergenic	7_Enh
chr19:11678592-11679564	366.102	-0.78477	0.168418	-4.65964	3.16762e-06	0.00129091	control-Glio_0.5uM	8195	ACP5	ENSG00000102575	introns,intergenic	7_Enh
chr6:158235755-158236320	46.0809	-1.04291	0.223771	-4.66061	3.15266e-06	0.00129091	control-Glio_0.5uM	7975	SNX9	ENSG00000130340	intergenic	7_Enh
chr15:70785082-70785581	39.5625	-1.09407	0.235181	-4.65201	3.28707e-06	0.00130404	control-Glio_0.5uM	12687	RP11-96C21.1	ENSG00000259473	intergenic	7_Enh
chr19:2478872-2479444	111.807	-1.05009	0.225632	-4.65398	3.25586e-06	0.00130404	control-Glio_0.5uM	2520	GADD45B	ENSG00000099860	intergenic	2_TssAFlnk
chr19:39127463-39127987	47.5907	-1.10929	0.238455	-4.65198	3.28764e-06	0.00130404	control-Glio_0.5uM	4799	EIF3K	ENSG00000178982	intergenic	7_Enh,2_TssAFlnk
chr6:14108955-14110038	197.746	-0.92365	0.198771	-4.64681	3.37113e-06	0.00131411	control-Glio_0.5uM	7833	CD83	ENSG00000112149	intergenic	2_TssAFlnk,7_Enh
chr11:111287699-111288908	278.125	-0.837898	0.180644	-4.63841	3.51106e-06	0.00135186	control-Glio_0.5uM	4	RP11-794P6.1	ENSG00000255428	introns,intergenic,utr3	7_Enh,2_TssAFlnk,7_Enh
chr2:235330984-235331328	15.9323	-1.1277	0.243529	-4.63066	3.645e-06	0.00139486	control-Glio_0.5uM	15643	AC097713.3	ENSG00000228162	intergenic	7_Enh
chr3:71238708-71238923	7.45037	-1.11871	0.242024	-4.6223	3.79511e-06	0.00142623	control-Glio_0.5uM	8610	FOXP1	ENSG00000114861	introns,intergenic	5_TxWk
chr9:114790644-114791429	102.401	-1.02448	0.221611	-4.62289	3.78422e-06	0.00142623	control-Glio_0.5uM	7162	RP11-4O1.2	ENSG00000259953	intergenic	7_Enh
chr12:15134028-15134254	5.47553	-1.1238	0.243962	-4.60646	4.09589e-06	0.00153011	control-Glio_0.5uM	8074	PDE6H	ENSG00000139053	introns,intergenic	7_Enh
chr18:3595394-3596096	101.042	-1.12175	0.243656	-4.60383	4.14791e-06	0.00154037	control-Glio_0.5uM	943	DLGAP1-AS1	ENSG00000177337	introns,intergenic	2_TssAFlnk,7_Enh
chr14:69200930-69201476	37.6362	-1.13108	0.245755	-4.60249	4.17479e-06	0.00154123	control-Glio_0.5uM	1270	RNU6-921P	ENSG00000207089	intergenic	7_Enh
chr1:206305940-206306308	33.3968	-1.09358	0.237799	-4.59874	4.25053e-06	0.00155884	control-Glio_0.5uM	0	RP11-38J22.6	ENSG00000240754	introns,tss2kb	2_TssAFlnk
chr8:22922027-22922328	15.0352	-1.13584	0.247045	-4.59768	4.27216e-06	0.00155884	control-Glio_0.5uM	3413	RP11-875O11.2	ENSG00000246130	introns,intergenic	5_TxWk
chr12:96894879-96895288	18.5716	-1.12318	0.24449	-4.59398	4.34864e-06	0.00157758	control-Glio_0.5uM	11496	C12orf55	ENSG00000188596	utr5,introns,intergenic	7_Enh
chr8:126525020-126525801	116.643	-1.04405	0.227394	-4.59135	4.40378e-06	0.0015884	control-Glio_0.5uM	9215	RP11-136O12.2	ENSG00000253111	introns,intergenic	7_Enh
chr7:2339471-2339868	25.3118	-1.12021	0.244145	-4.58829	4.469e-06	0.00160271	control-Glio_0.5uM	399	SNX8	ENSG00000106266	introns,tss2kb	2_TssAFlnk,7_Enh
chr16:27442190-27442748	44.2308	-1.11299	0.218755	-5.08784	3.62166e-07	0.00162354	Glio_0.2uM-Glio_0.5uM	3627	IL21R	ENSG00000103522	introns,intergenic	6_EnhG
chr1:159046333-159047437	303.835	-0.814089	0.17862	-4.55765	5.17292e-06	0.00182389	control-Glio_0.5uM	0	AIM2	ENSG00000163568	utr5,introns,tss2kb	1_TssA,2_TssAFlnk
chr2:231336884-231337652	66.1614	-0.896756	0.181151	-4.95031	7.41e-07	0.00190122	control-Glio_0.2uM	179	SP100	ENSG00000067066	introns,tss2kb	6_EnhG
chr19:51944723-51945452	46.9006	-0.972951	0.19336	-5.0318	4.85897e-07	0.00190593	Glio_0.2uM-Glio_0.5uM	180	CTD-3073N11.5	ENSG00000269181	tss2kb	2_TssAFlnk
chr11:118997672-118997882	5.54389	-1.08428	0.238514	-4.546	5.4675e-06	0.00190634	control-Glio_0.5uM	2687	HINFP	ENSG00000172273	utr5,introns,intergenic,exons	4_Tx
chr2:46146302-46146778	21.0902	-1.11364	0.245891	-4.52898	5.92693e-06	0.00205511	control-Glio_0.5uM	58455	PRKCE	ENSG00000171132	introns,intergenic	7_Enh
chr14:70134269-70135002	32.0962	-1.07834	0.238346	-4.52425	6.06087e-06	0.00209	control-Glio_0.5uM	9044	KIAA0247	ENSG00000100647	introns,intergenic	7_Enh
chr2:234156451-234156686	10.654	-1.09103	0.241372	-4.52013	6.18017e-06	0.00210659	control-Glio_0.5uM	3530	ATG16L1	ENSG00000085978	introns,intergenic	15_Quies
chr9:134298436-134298986	36.9603	-1.0457	0.231555	-4.51599	6.3023e-06	0.00212652	control-Glio_0.5uM	6490	PRRC2B	ENSG00000130723	introns,intergenic	6_EnhG
chr14:68733757-68734160	20.7992	-1.10816	0.245667	-4.51083	6.45752e-06	0.00214561	control-Glio_0.5uM	30501	RN7SL108P	ENSG00000243546	introns,intergenic	7_Enh
chr15:63773266-63773602	22.7501	-1.10084	0.24405	-4.5107	6.46144e-06	0.00214561	control-Glio_0.5uM	11716	AC007950.1	ENSG00000259268	intergenic	7_Enh
chr19:39355029-39356653	217.092	-0.845993	0.187474	-4.51258	6.40445e-06	0.00214561	control-Glio_0.5uM	3909	RINL	ENSG00000187994	intergenic	2_TssAFlnk,7_Enh,7_Enh
chr17:57923080-57924043	81.3803	-1.02811	0.228464	-4.50007	6.793e-06	0.00220897	control-Glio_0.5uM	863	RNU6-450P	ENSG00000201524	intergenic	7_Enh
chrX:40892668-40892930	4.18612	-1.03843	0.230716	-4.50088	6.76715e-06	0.00220897	control-Glio_0.5uM	43321	RP11-469E19.1	ENSG00000237931	intergenic	15_Quies
chr4:204825-205317	28.0449	-1.10485	0.245594	-4.49869	6.83728e-06	0.00221189	control-Glio_0.5uM	1081	ZNF876P	ENSG00000198155	tss2kb	8_ZNF/Rpts
chr11:82773721-82774812	225.114	-0.738767	0.164775	-4.48349	7.34331e-06	0.00232761	control-Glio_0.5uM	8059	RAB30	ENSG00000137502	introns,intergenic	2_TssAFlnk
chr5:124271523-124272022	31.0255	-1.1072	0.24702	-4.48223	7.38664e-06	0.00232958	control-Glio_0.5uM	15885	RP11-284A20.1	ENSG00000249423	intergenic	7_Enh
chr16:68291877-68292300	23.3876	-1.06516	0.23793	-4.47677	7.57818e-06	0.0023662	control-Glio_0.5uM	471	RP11-96D1.7	ENSG00000260441	introns,intergenic	7_Enh
chr1:45272833-45274026	336.458	-0.94032	0.210427	-4.46862	7.87263e-06	0.00242199	control-Glio_0.5uM	0	TCTEX1D4	ENSG00000188396	tss2kb	7_Enh
chr4:86697836-86698096	8.58801	-1.06508	0.238894	-4.45838	8.25807e-06	0.0025159	control-Glio_0.5uM	1762	ARHGAP24	ENSG00000138639	introns,tss2kb	7_Enh
chr6:37068346-37068684	17.2227	-1.09595	0.246342	-4.44891	8.63081e-06	0.00260418	control-Glio_0.5uM	9258	RPL12P2	ENSG00000216412	intergenic	7_Enh
chr14:51143929-51144694	50.1499	-1.05868	0.238075	-4.44686	8.71361e-06	0.00261658	control-Glio_0.5uM	8880	SAV1	ENSG00000151748	intergenic	2_TssAFlnk
chr2:96926000-96926810	89.3617	-0.9575	0.215375	-4.44574	8.759e-06	0.00261769	control-Glio_0.5uM	0	TMEM127	ENSG00000135956	introns,tss2kb	6_EnhG
chr14:93143414-93143895	55.2267	-1.06649	0.240493	-4.43461	9.22389e-06	0.00273138	control-Glio_0.5uM	17686	RIN3	ENSG00000100599	introns,intergenic	6_EnhG
chr7:50477567-50478325	161.389	-0.912233	0.20571	-4.43455	9.22645e-06	0.00273138	control-Glio_0.5uM	24752	RNU6-1091P	ENSG00000200815	intergenic	7_Enh
chr17:36134367-36134967	70.959	-1.04282	0.235291	-4.43203	9.3348e-06	0.00275048	control-Glio_0.5uM	27793	AC091199.1	ENSG00000237184	intergenic	7_Enh
chr1:117100825-117101135	14.0071	-1.08903	0.245995	-4.42704	9.55367e-06	0.00276992	control-Glio_0.5uM	1599	MIR548AC	ENSG00000264419	introns,intergenic	7_Enh
chr5:55797917-55798376	17.9505	-1.08559	0.245247	-4.4265	9.57733e-06	0.00276992	control-Glio_0.5uM	2524	AC022431.1	ENSG00000226221	intergenic	7_Enh
chr6:144670778-144671299	57.0596	-0.988344	0.223181	-4.42843	9.492e-06	0.00276992	control-Glio_0.5uM	5543	UTRN	ENSG00000152818	introns,intergenic	7_Enh
chr6:160122580-160123070	8.97491	-1.06368	0.240153	-4.42917	9.45969e-06	0.00276992	control-Glio_0.5uM	8220	SOD2	ENSG00000112096	introns,intergenic	15_Quies
chr19:16554550-16554945	44.267	-1.00975	0.2284	-4.42096	9.82643e-06	0.00281601	control-Glio_0.5uM	2795	CTD-2013N17.4	ENSG00000267703	introns,intergenic	2_TssAFlnk,7_Enh
chr11:65208376-65208669	20.0691	-1.08974	0.246748	-4.41642	1.00349e-05	0.00284973	control-Glio_0.5uM	3259	NEAT1	ENSG00000245532	utr5,intergenic	7_Enh
chr2:47211904-47212696	65.4996	-1.03632	0.234651	-4.41644	1.00341e-05	0.00284973	control-Glio_0.5uM	6027	TTC7A	ENSG00000068724	introns,intergenic	7_Enh
chr3:112051852-112052713	74.1729	0.92211	0.20895	4.41306	1.01919e-05	0.00288127	control-Glio_0.5uM	0	CD200	ENSG00000091972	utr5,introns,intergenic	1_TssA
chr1:37942755-37943238	156.956	-0.91496	0.207759	-4.40394	1.06301e-05	0.00299169	control-Glio_0.5uM	2361	ZC3H12A	ENSG00000163874	introns,intergenic	3_TxFlnk
chr16:19130320-19130590	5.82618	-1.05736	0.240831	-4.39047	1.13104e-05	0.00315483	control-Glio_0.5uM	2362	RP11-626G11.3	ENSG00000261759	introns,intergenic,utr3	2_TssAFlnk
chr8:129088889-129089666	41.8738	-1.12608	0.229456	-4.90762	9.21874e-07	0.00321427	Glio_0.2uM-Glio_0.5uM	19098	PVT1	ENSG00000249859	introns,intergenic	7_Enh
chr1:21650900-21652091	105.783	-0.979228	0.223929	-4.37293	1.22588e-05	0.00334505	control-Glio_0.5uM	19540	ECE1	ENSG00000117298	introns,intergenic	7_Enh
chr7:104996223-104996431	11.8432	-1.07412	0.245853	-4.36894	1.2485e-05	0.00339204	control-Glio_0.5uM	22988	RNU6-1322P	ENSG00000201179	introns,intergenic	7_Enh
chr19:47730271-47731336	216.959	-0.875696	0.200515	-4.36723	1.2583e-05	0.00340393	control-Glio_0.5uM	0	BBC3	ENSG00000105327	introns,tss2kb	11_BivFlnk
chr12:123431403-123431732	13.8275	-1.23021	0.252343	-4.87516	1.08723e-06	0.00344472	Glio_0.2uM-Glio_0.5uM	379	ABCB9	ENSG00000150967	introns,tss2kb	7_Enh
chr16:81763731-81764558	157.978	-0.73432	0.150684	-4.87326	1.09774e-06	0.00344472	Glio_0.2uM-Glio_0.5uM	7294	RP11-960L18.1	ENSG00000261218	intergenic	2_TssAFlnk
chr1:39024843-39025707	108.883	-0.863642	0.197933	-4.3633	1.28114e-05	0.00345083	control-Glio_0.5uM	83977	RP11-329N22.1	ENSG00000238063	intergenic	2_TssAFlnk,7_Enh
chr7:25005468-25006114	64.3466	-0.973176	0.223266	-4.35882	1.30766e-05	0.00349229	control-Glio_0.5uM	13647	OSBPL3	ENSG00000070882	introns,intergenic	7_Enh
chr7:1572258-1572931	114.18	-0.915556	0.210217	-4.35528	1.32897e-05	0.00351924	control-Glio_0.5uM	1910	MAFK	ENSG00000198517	introns,intergenic	2_TssAFlnk
chr7:30265470-30266082	72.2868	-0.961632	0.22075	-4.3562	1.32342e-05	0.00351924	control-Glio_0.5uM	46840	AC007036.6	ENSG00000227017	intergenic	7_Enh
chr22:41999988-42000296	7.92271	-1.06139	0.243755	-4.35434	1.33471e-05	0.0035196	control-Glio_0.5uM	0	DESI1	ENSG00000100418	introns,utr3,tss2kb,exons	7_Enh
chr15:63773266-63773602	22.7501	-1.18299	0.243462	-4.85903	1.17963e-06	0.0035254	Glio_0.2uM-Glio_0.5uM	11716	AC007950.1	ENSG00000259268	intergenic	7_Enh
chr16:377123-377756	62.4221	-0.935414	0.21515	-4.34774	1.37549e-05	0.0035969	control-Glio_0.5uM	18567	AXIN1	ENSG00000103126	introns,intergenic	7_Enh
chrX:64821381-64821915	43.0715	-1.02431	0.235595	-4.34778	1.3752e-05	0.0035969	control-Glio_0.5uM	13099	MSN	ENSG00000147065	introns,intergenic	7_Enh
chr19:54786634-54786864	9.20523	-1.07101	0.246559	-4.34384	1.40016e-05	0.00363115	control-Glio_0.5uM	672	MIR4752	ENSG00000264703	tss2kb	7_Enh
chr6:28047621-28048386	190.035	-0.831333	0.191512	-4.34089	1.41908e-05	0.00366509	control-Glio_0.5uM	366	ZNF165	ENSG00000197279	introns,tss2kb	2_TssAFlnk,1_TssA
chr18:9116813-9117711	105.427	-0.963774	0.222263	-4.33618	1.4498e-05	0.00372907	control-Glio_0.5uM	0	NDUFV2	ENSG00000178127	utr5,introns,tss2kb	2_TssAFlnk
chr19:16266571-16266861	13.6163	-1.24888	0.25991	-4.80505	1.54711e-06	0.0040457	Glio_0.2uM-Glio_0.5uM	3211	HSH2D	ENSG00000196684	introns,intergenic	6_EnhG
chr21:36237720-36238537	90.5095	-0.870403	0.180852	-4.81279	1.48837e-06	0.0040457	Glio_0.2uM-Glio_0.5uM	5845	RUNX1	ENSG00000159216	introns,intergenic	7_Enh
chr17:1377898-1378469	52.5797	-0.981789	0.204878	-4.79207	1.65071e-06	0.00407074	Glio_0.2uM-Glio_0.5uM	0	MYO1C	ENSG00000197879	introns,tss2kb,utr3	7_Enh
chr1:28210821-28211431	33.4146	-1.02056	0.213159	-4.78777	1.68641e-06	0.00407074	Glio_0.2uM-Glio_0.5uM	914	THEMIS2	ENSG00000130775	utr5,introns,intergenic	6_EnhG
chr19:50400111-50401328	179.335	-1.02315	0.237447	-4.30894	1.64037e-05	0.004168	control-Glio_0.5uM	0	IL4I1	ENSG00000104951	introns,tss2kb	2_TssAFlnk,7_Enh
chr16:9022432-9022797	7.64703	-1.03932	0.241472	-4.3041	1.67664e-05	0.00424299	control-Glio_0.5uM	6819	USP7	ENSG00000187555	introns,intergenic	6_EnhG
chr15:40835977-40836535	41.3408	-1.04224	0.242267	-4.30202	1.69249e-05	0.00426588	control-Glio_0.5uM	14210	RNU6-516P	ENSG00000223313	introns,intergenic	7_Enh
chr16:27419328-27420162	79.9694	-1.0152	0.236132	-4.29928	1.71351e-05	0.0042749	control-Glio_0.5uM	4907	IL21R	ENSG00000103522	introns,intergenic	6_EnhG
chr2:60543453-60543889	32.2337	-1.0481	0.243807	-4.2989	1.7165e-05	0.0042749	control-Glio_0.5uM	36263	AC007381.3	ENSG00000228590	intergenic	7_Enh
chr8:129088889-129089666	41.8738	-1.05308	0.244955	-4.29908	1.71512e-05	0.0042749	control-Glio_0.5uM	19098	PVT1	ENSG00000249859	introns,intergenic	7_Enh
chr1:151964956-151965254	17.3777	-1.06349	0.247632	-4.29463	1.74982e-05	0.0042898	control-Glio_0.5uM	0	S100A10	ENSG00000197747	introns,tss2kb	7_Enh
chr17:8124684-8125061	86.7001	-0.869045	0.202648	-4.28845	1.79927e-05	0.00436033	control-Glio_0.5uM	2301	LINC00324	ENSG00000178977	introns,intergenic,utr3	1_TssA
chr6:30495432-30496221	39.1171	-1.04446	0.244073	-4.27929	1.87495e-05	0.00452583	control-Glio_0.5uM	11391	XXbac-BPG249D20.9	ENSG00000235781	intergenic	7_Enh
chr17:55701814-55702167	21.0861	-1.04856	0.245098	-4.27812	1.88476e-05	0.00453208	control-Glio_0.5uM	765	MSI2	ENSG00000153944	introns,tss2kb	7_Enh
chr15:70433067-70433295	7.08765	-1.03365	0.241782	-4.27513	1.91024e-05	0.00454778	control-Glio_0.5uM	42552	TLE3	ENSG00000140332	intergenic	7_Enh
chr17:67112002-67112487	76.4653	-0.926489	0.216765	-4.27417	1.91852e-05	0.00454778	control-Glio_0.5uM	0	ABCA6	ENSG00000154262	introns,tss2kb	7_Enh
chr5:90941148-90941337	2.57236	-0.992077	0.232163	-4.27319	1.92696e-05	0.00454778	control-Glio_0.5uM	168951	RAB5CP2	ENSG00000251356	intergenic	15_Quies
chr6:158184407-158184831	67.4115	-1.02615	0.240362	-4.26919	1.96184e-05	0.00461142	control-Glio_0.5uM	59464	SNX9	ENSG00000130340	intergenic	7_Enh
chr16:12127790-12128414	26.0344	-1.0372	0.243185	-4.26507	1.99842e-05	0.00466248	control-Glio_0.5uM	4152	SNX29	ENSG00000048471	introns,intergenic	7_Enh
chr11:60145177-60145567	25.0323	-1.03408	0.217887	-4.74595	2.07534e-06	0.00466508	Glio_0.2uM-Glio_0.5uM	387	MS4A7	ENSG00000166927	introns,tss2kb	7_Enh
chr17:38754852-38755955	325.401	-0.69947	0.147401	-4.74537	2.0813e-06	0.00466508	Glio_0.2uM-Glio_0.5uM	32588	SMARCE1	ENSG00000073584	intergenic	7_Enh
chr7:102065314-102065592	33.7655	-1.02741	0.216863	-4.73762	2.16241e-06	0.00467976	Glio_0.2uM-Glio_0.5uM	7960	ORAI2	ENSG00000160991	utr5,introns,intergenic,exons	6_EnhG
chr4:185235094-185235769	156.411	-0.950042	0.222854	-4.26308	2.01632e-05	0.00468682	control-Glio_0.5uM	14294	RP11-162O12.2	ENSG00000227765	intergenic	7_Enh
chr8:28228869-28229322	25.1038	-1.05722	0.248368	-4.25667	2.07498e-05	0.0047834	control-Glio_0.5uM	3574	ZNF395	ENSG00000186918	introns,intergenic	7_Enh
chr17:45282068-45283246	115.461	-0.836344	0.196729	-4.25125	2.12576e-05	0.00486908	control-Glio_0.5uM	3154	MYL4	ENSG00000198336	introns,intergenic	7_Enh,2_TssAFlnk
chr9:139776936-139777343	56.1821	-0.950732	0.223802	-4.2481	2.15593e-05	0.00492022	control-Glio_0.5uM	553	TRAF2	ENSG00000127191	introns,intergenic	2_TssAFlnk,7_Enh
chr12:123431403-123431732	13.8275	-1.04659	0.246497	-4.24584	2.17774e-05	0.00494917	control-Glio_0.5uM	379	ABCB9	ENSG00000150967	introns,tss2kb	7_Enh
chr16:81763731-81764558	157.978	-0.821436	0.193499	-4.24516	2.18439e-05	0.00494917	control-Glio_0.5uM	7294	RP11-960L18.1	ENSG00000261218	intergenic	2_TssAFlnk
chr17:75102966-75104026	67.3991	-0.945813	0.223092	-4.23957	2.23945e-05	0.00505569	control-Glio_0.5uM	773	AC015815.7	ENSG00000225646	introns,intergenic	2_TssAFlnk,7_Enh
chr1:160430030-160431053	55.2678	-1.03621	0.244477	-4.23848	2.25039e-05	0.00506217	control-Glio_0.5uM	40749	VANGL2	ENSG00000162738	intergenic	7_Enh
chr16:15686031-15686493	46.6734	-0.964999	0.227758	-4.23696	2.26571e-05	0.00507842	control-Glio_0.5uM	6536	KIAA0430	ENSG00000166783	introns,intergenic	7_Enh
chr19:14999198-14999928	107.156	-0.726196	0.154129	-4.71162	2.45754e-06	0.00514117	Glio_0.2uM-Glio_0.5uM	1271	OR7A18P	ENSG00000269678	tss2kb	7_Enh
chr12:1532182-1532440	3.69722	-0.99234	0.234694	-4.22823	2.35533e-05	0.00517107	control-Glio_0.5uM	7002	ERC1	ENSG00000082805	introns,intergenic	7_Enh
chr3:16414009-16414328	15.633	-1.03247	0.244191	-4.22812	2.35648e-05	0.00517107	control-Glio_0.5uM	1536	RFTN1	ENSG00000131378	introns,tss2kb	7_Enh
chr17:73246112-73246591	34.1279	-1.01384	0.239849	-4.227	2.36828e-05	0.00517886	control-Glio_0.5uM	7663	GGA3	ENSG00000125447	introns,intergenic	7_Enh
chr11:14360504-14360748	15.4201	-1.04189	0.246901	-4.21987	2.44447e-05	0.00530848	control-Glio_0.5uM	1792	RRAS2	ENSG00000133818	introns,tss2kb	7_Enh
chr16:57048501-57048948	22.1329	-1.02246	0.242297	-4.21987	2.44446e-05	0.00530848	control-Glio_0.5uM	489	RP11-322D14.1	ENSG00000259922	introns,tss2kb	7_Enh
chr19:49833102-49833413	22.9031	-1.03361	0.245006	-4.2187	2.45713e-05	0.00531206	control-Glio_0.5uM	4620	SLC6A16	ENSG00000063127	intergenic	6_EnhG
chr22:39453098-39453245	4.41235	-1.00219	0.237917	-4.21238	2.52698e-05	0.00543127	control-Glio_0.5uM	11911	APOBEC3F	ENSG00000128394	introns,intergenic	7_Enh
chr2:64425166-64425646	22.3459	-1.02875	0.244623	-4.20544	2.60579e-05	0.00556256	control-Glio_0.5uM	6974	LINC00309	ENSG00000230923	introns,intergenic	15_Quies
chr22:36755169-36755600	16.1692	-1.03543	0.246294	-4.20405	2.62178e-05	0.00557773	control-Glio_0.5uM	5557	MYH9	ENSG00000100345	introns,intergenic	6_EnhG
chr11:67216795-67217250	22.9609	-1.03077	0.245606	-4.19686	2.70643e-05	0.00567797	control-Glio_0.5uM	2626	CABP4	ENSG00000175544	intergenic	7_Enh
chr17:76155771-76156153	23.5498	-1.03615	0.246854	-4.1974	2.69996e-05	0.00567797	control-Glio_0.5uM	0	C17orf99	ENSG00000187997	introns,tss2kb	7_Enh
chr9:102329739-102330174	17.4199	-1.04062	0.247889	-4.19794	2.69359e-05	0.00567797	control-Glio_0.5uM	35763	RP11-547C13.1	ENSG00000234860	intergenic	15_Quies
chr15:85874097-85874752	110.81	-0.88704	0.211531	-4.19342	2.7478e-05	0.00572929	control-Glio_0.5uM	532	ADAMTS7P4	ENSG00000218052	tss2kb	2_TssAFlnk
chr7:151169928-151170494	26.585	-1.0153	0.24237	-4.18904	2.80137e-05	0.00578335	control-Glio_0.5uM	775	RHEB	ENSG00000106615	introns,tss2kb	7_Enh
chr17:16884094-16884984	66.0616	-0.962613	0.229915	-4.18683	2.82884e-05	0.00582091	control-Glio_0.5uM	0	AC104024.1	ENSG00000230709	introns,tss2kb	7_Enh
chr16:11877025-11877891	91.167	-0.906998	0.216803	-4.1835	2.87053e-05	0.0058874	control-Glio_0.5uM	135	ZC3H7A	ENSG00000122299	introns,tss2kb	2_TssAFlnk,7_Enh
chr10:43913472-43913924	89.0595	-0.719399	0.153954	-4.67281	2.971e-06	0.00601483	Glio_0.2uM-Glio_0.5uM	584	U3	ENSG00000221400	tss2kb	7_Enh
chr10:105230846-105231546	182.944	-0.834927	0.199957	-4.17554	2.97277e-05	0.00607724	control-Glio_0.5uM	7452	CALHM3	ENSG00000183128	intergenic	7_Enh
chr20:31071154-31071933	90.4173	0.909118	0.217998	4.1703	3.04202e-05	0.00618087	control-Glio_0.5uM	0	C20orf112	ENSG00000197183	utr5,introns,tss2kb	1_TssA
chr7:129990785-129991392	22.2402	-1.02566	0.245948	-4.17021	3.04316e-05	0.00618087	control-Glio_0.5uM	4460	CPA5	ENSG00000158525	introns,intergenic	14_ReprPCWk
chr15:59596306-59596591	8.07079	-1.00363	0.24073	-4.16911	3.05794e-05	0.00618951	control-Glio_0.5uM	32945	RP11-429D19.1	ENSG00000259771	introns,intergenic	7_Enh
chr15:89166377-89166724	35.4878	-1.03342	0.247937	-4.16808	3.07172e-05	0.00618951	control-Glio_0.5uM	1767	AEN	ENSG00000181026	introns,intergenic	7_Enh
chr17:74511356-74512020	50.296	-0.980428	0.235286	-4.16696	3.08687e-05	0.00618951	control-Glio_0.5uM	11647	PRCD	ENSG00000214140	intergenic	2_TssAFlnk,7_Enh
chr1:157076151-157076595	22.0076	-1.02336	0.245579	-4.16713	3.08464e-05	0.00618951	control-Glio_0.5uM	6551	ETV3L	ENSG00000253831	intergenic	7_Enh
chr8:133772611-133773161	57.9979	-0.914737	0.219681	-4.16392	3.12823e-05	0.00625248	control-Glio_0.5uM	0	TMEM71	ENSG00000165071	utr5,introns,tss2kb,utr3	2_TssAFlnk,7_Enh
chr15:72520611-72521227	160.491	-0.664394	0.145795	-4.55703	5.18825e-06	0.00626182	control-Glio_0.2uM	0	PKM	ENSG00000067225	introns,tss2kb	2_TssAFlnk,7_Enh,2_TssAFlnk
chr19:56879305-56879915	112.048	-0.836295	0.201149	-4.1576	3.21613e-05	0.00636733	control-Glio_0.5uM	0	AC006116.21,ZSCAN5A,ZNF542	ENSG00000240225,ENSG00000267606,ENSG00000131848	utr5,introns,tss2kb	2_TssAFlnk
chr19:906460-906667	7.7048	-0.9991	0.240879	-4.14773	3.35794e-05	0.00658576	control-Glio_0.5uM	5224	R3HDM4	ENSG00000198858	introns,intergenic	7_Enh
chr19:38468795-38469147	24.7514	-1.00284	0.242132	-4.14169	3.44753e-05	0.00673475	control-Glio_0.5uM	14304	CTC-244M17.1	ENSG00000268051	introns,intergenic	7_Enh
chr2:64440113-64440365	12.6946	-1.01407	0.244875	-4.14117	3.45537e-05	0.00673475	control-Glio_0.5uM	4263	RP11-547M24.1	ENSG00000270354	introns,intergenic	7_Enh
chr12:117580956-117581197	20.486	-1.02079	0.246649	-4.13863	3.49386e-05	0.0067742	control-Glio_0.5uM	14637	FBXO21	ENSG00000135108	intergenic,utr3	4_Tx
chr22:24143037-24143725	58.8121	-0.938851	0.226863	-4.13841	3.4972e-05	0.0067742	control-Glio_0.5uM	7251	SMARCB1	ENSG00000099956	utr5,introns,intergenic,exons	2_TssAFlnk,6_EnhG
chr16:17399674-17399829	7.16672	-0.986853	0.23905	-4.12822	3.65579e-05	0.00699505	control-Glio_0.5uM	46789	XYLT1	ENSG00000103489	introns,intergenic	7_Enh
chrX:153596974-153598180	243.382	-0.780581	0.189073	-4.12846	3.65208e-05	0.00699505	control-Glio_0.5uM	1392	FLNA	ENSG00000196924	introns,intergenic	1_TssA,2_TssAFlnk,1_TssA
chr2:65058319-65059217	113.657	-0.904368	0.219172	-4.1263	3.68652e-05	0.0070324	control-Glio_0.5uM	2075	Y_RNA	ENSG00000199964	intergenic	7_Enh
chr8:11403160-11403764	62.6464	-0.87602	0.212547	-4.12154	3.76346e-05	0.00709294	control-Glio_0.5uM	0	BLK	ENSG00000136573	utr5,introns,intergenic	2_TssAFlnk
chr8:22572921-22573619	82.1133	-0.946838	0.229698	-4.1221	3.75438e-05	0.00709294	control-Glio_0.5uM	22106	EGR3	ENSG00000179388	introns,intergenic	2_TssAFlnk
chr12:11989109-11989956	193.992	-0.713392	0.154243	-4.62511	3.744e-06	0.00712045	Glio_0.2uM-Glio_0.5uM	48914	ETV6	ENSG00000139083	introns,intergenic	7_Enh
chr17:27966151-27966960	201.402	-0.711262	0.153995	-4.61873	3.8609e-06	0.00712677	Glio_0.2uM-Glio_0.5uM	0	RP11-68I3.5	ENSG00000263370	introns,tss2kb	6_EnhG,7_Enh
chr17:17737650-17738056	47.7242	-0.913992	0.2219	-4.11893	3.80628e-05	0.00715217	control-Glio_0.5uM	2076	SREBF1	ENSG00000072310	introns,intergenic	7_Enh
chr11:128212489-128213252	119.15	-0.908356	0.220695	-4.11588	3.85701e-05	0.00718904	control-Glio_0.5uM	120594	ETS1	ENSG00000134954	intergenic	7_Enh
chr12:129325430-129325783	14.9589	-1.01153	0.245748	-4.11613	3.85286e-05	0.00718904	control-Glio_0.5uM	12188	GLT1D1	ENSG00000151948	intergenic	7_Enh
chr22:47293134-47293447	10.5881	-0.985234	0.239385	-4.11569	3.86027e-05	0.00718904	control-Glio_0.5uM	49333	Z97351.1	ENSG00000221672	introns,intergenic	6_EnhG
chr20:62580303-62581342	494.887	-0.6175	0.150117	-4.11345	3.89794e-05	0.00722224	control-Glio_0.5uM	1138	UCKL1	ENSG00000198276	introns,intergenic	2_TssAFlnk,7_Enh
chr6:26092748-26093094	10.1344	-1.00515	0.244426	-4.11227	3.91789e-05	0.00722224	control-Glio_0.5uM	81	HFE	ENSG00000010704	utr5,introns,tss2kb,exons	7_Enh
chr9:22237642-22237789	5.6209	-0.993036	0.241503	-4.1119	3.92413e-05	0.00722224	control-Glio_0.5uM	22971	RP11-408N14.1	ENSG00000236921	intergenic	15_Quies
chr9:33158864-33159569	110.007	-0.938823	0.228317	-4.11194	3.92355e-05	0.00722224	control-Glio_0.5uM	7403	RP11-326F20.5	ENSG00000233554	introns,intergenic	2_TssAFlnk
chr16:57018638-57018900	16.2971	-1.01024	0.246079	-4.10536	4.0368e-05	0.00732954	control-Glio_0.5uM	4496	NLRC5	ENSG00000140853	intergenic	7_Enh
chr18:60978657-60979243	54.0019	-1.00785	0.245558	-4.10433	4.05487e-05	0.00732954	control-Glio_0.5uM	2073	RP11-28F1.2	ENSG00000267701	introns,intergenic	7_Enh
chr4:141722622-141722793	4.77559	-0.974	0.23734	-4.10381	4.06396e-05	0.00732954	control-Glio_0.5uM	22327	Y_RNA	ENSG00000222613	intergenic	7_Enh
chr7:1196326-1196668	19.452	-0.998422	0.243292	-4.1038	4.06418e-05	0.00732954	control-Glio_0.5uM	701	ZFAND2A	ENSG00000178381	introns,tss2kb	4_Tx
chr6:41687862-41688243	15.2285	-1.01041	0.246738	-4.09509	4.22e-05	0.00754681	control-Glio_0.5uM	0	RP11-298J23.5	ENSG00000231102	utr5,introns,tss2kb	7_Enh,6_EnhG
chr17:27887340-27887772	37.8688	-0.961467	0.23505	-4.09047	4.30493e-05	0.00765375	control-Glio_0.5uM	0	RP11-68I3.2	ENSG00000264031	utr5,tss2kb,utr3	7_Enh
chr11:67273279-67273884	240.8	-0.586426	0.130633	-4.48912	7.15191e-06	0.00791247	control-Glio_0.2uM	0	PITPNM1	ENSG00000110697	introns,tss2kb	2_TssAFlnk
chr14:95986066-95986350	26.0951	-1.00061	0.245452	-4.07662	4.56949e-05	0.00800357	control-Glio_0.5uM	3595	RP11-1070N10.3	ENSG00000258572	intergenic	7_Enh,2_TssAFlnk
chr6:30080954-30081306	7.21186	-0.989124	0.24266	-4.07618	4.5782e-05	0.00800357	control-Glio_0.5uM	71	TRIM31	ENSG00000204616	introns,tss2kb	12_EnhBiv
chr1:8683749-8684060	10.9881	-0.988847	0.242643	-4.07532	4.59518e-05	0.00801093	control-Glio_0.5uM	380	RERE	ENSG00000142599	introns,intergenic	7_Enh
chr19:2187810-2188574	46.4605	-0.926032	0.22738	-4.07262	4.64867e-05	0.0080372	control-Glio_0.5uM	2436	DOT1L	ENSG00000104885	introns,intergenic	6_EnhG
chr20:39637082-39637273	13.571	-0.995994	0.244529	-4.0731	4.63909e-05	0.0080372	control-Glio_0.5uM	15571	RNU2-52P	ENSG00000222612	intergenic	7_Enh
chr11:72098996-72099507	33.9303	-0.984929	0.241901	-4.07162	4.66872e-05	0.0080497	control-Glio_0.5uM	7650	CLPB	ENSG00000162129	introns,intergenic	15_Quies
chr13:40976363-40976897	104.503	-0.78555	0.171639	-4.57675	4.72266e-06	0.00806949	Glio_0.2uM-Glio_0.5uM	4681	RN7SKP2	ENSG00000252812	intergenic	7_Enh
chr6:14877246-14877857	57.3123	-0.9629	0.21046	-4.57521	4.75734e-06	0.00806949	Glio_0.2uM-Glio_0.5uM	212378	RP11-146I2.1	ENSG00000234261	intergenic	7_Enh
chr2:224760093-224760786	112.094	-0.866266	0.212883	-4.0692	4.71742e-05	0.00811137	control-Glio_0.5uM	916	WDFY1	ENSG00000085449	introns,tss2kb	7_Enh
chr7:2797549-2798192	20.4621	-1.05092	0.235216	-4.46791	7.89887e-06	0.00826222	control-Glio_0.2uM	1895	GNA12	ENSG00000146535	introns,intergenic	6_EnhG
chr12:113375943-113376516	56.7343	-0.845782	0.185432	-4.56115	5.08738e-06	0.00840221	Glio_0.2uM-Glio_0.5uM	0	OAS3	ENSG00000111331	utr5,introns,tss2kb,exons	2_TssAFlnk
chr15:74838489-74838987	69.6955	-0.874776	0.215483	-4.05961	4.91552e-05	0.00840593	control-Glio_0.5uM	1800	ARID3B	ENSG00000179361	introns,intergenic	7_Enh,2_TssAFlnk,7_Enh
chr16:10868622-10869560	83.8476	-0.94486	0.233036	-4.05456	5.02278e-05	0.0085428	control-Glio_0.5uM	0	TVP23A	ENSG00000166676	introns,tss2kb,utr3	7_Enh
chr19:49379548-49380112	117.61	-0.859529	0.212289	-4.04887	5.14647e-05	0.00870599	control-Glio_0.5uM	1975	PPP1R15A	ENSG00000087074	intergenic	6_EnhG
chr1:3593491-3594195	60.603	-0.912318	0.225513	-4.04552	5.22079e-05	0.00873113	control-Glio_0.5uM	4734	TP73	ENSG00000078900	introns,intergenic	7_Enh
chr9:123683030-123683376	13.1603	-0.994007	0.245733	-4.04506	5.23089e-05	0.00873113	control-Glio_0.5uM	6180	TRAF1	ENSG00000056558	introns,intergenic	7_Enh
chr1:153538187-153539398	149.926	-0.881743	0.218289	-4.03934	5.3602e-05	0.0088528	control-Glio_0.5uM	0	S100A2	ENSG00000196754	introns,tss2kb	7_Enh
chr1:39874135-39875106	420.838	-0.775389	0.191935	-4.03985	5.34854e-05	0.0088528	control-Glio_0.5uM	1044	KIAA0754	ENSG00000255103	introns,tss2kb	1_TssA
chr3:196589943-196590090	3.49297	-0.878711	0.21777	-4.03504	5.45935e-05	0.00896933	control-Glio_0.5uM	4636	SENP5	ENSG00000119231	intergenic	15_Quies
chr12:31985675-31986370	93.4443	-0.923403	0.228925	-4.03365	5.49178e-05	0.00899907	control-Glio_0.5uM	19972	RP11-428G5.4	ENSG00000256372	intergenic	7_Enh
chr14:102458933-102459530	63.0969	-0.84887	0.210579	-4.03112	5.55116e-05	0.00904912	control-Glio_0.5uM	22995	RP11-1017G21.3	ENSG00000259013	introns,intergenic	6_EnhG
chr7:104614423-104614686	6.39006	-0.963946	0.239163	-4.0305	5.56586e-05	0.00904956	control-Glio_0.5uM	2691	SNORD112	ENSG00000251911	introns,intergenic	7_Enh
chr1:16292521-16293201	56.6692	-0.963172	0.239967	-4.01378	5.97545e-05	0.00961588	control-Glio_0.5uM	2925	RP11-5P18.1	ENSG00000234607	introns,intergenic	2_TssAFlnk
chrX:46488177-46488770	24.6406	-0.985103	0.245498	-4.01267	6.00363e-05	0.00963651	control-Glio_0.5uM	6300	SLC9A7	ENSG00000065923	introns,intergenic	6_EnhG
chr1:28499022-28499594	155.014	-0.749115	0.186762	-4.01106	6.04472e-05	0.00966363	control-Glio_0.5uM	4106	PTAFR	ENSG00000169403	introns,intergenic	7_Enh
chr1:45986910-45987987	355.078	-0.600643	0.149787	-4.00997	6.07255e-05	0.00966363	control-Glio_0.5uM	0	PRDX1	ENSG00000117450	utr5,introns,tss2kb,utr3	1_TssA,2_TssAFlnk
chr8:56791787-56793315	244.348	0.65051	0.16219	4.01078	6.0519e-05	0.00966363	control-Glio_0.5uM	0	LYN	ENSG00000254087	introns,tss2kb	1_TssA
chr19:2090045-2090721	174.753	-0.9546	0.238238	-4.00692	6.15164e-05	0.00970043	control-Glio_0.5uM	0	MOB3A	ENSG00000172081	introns,tss2kb	2_TssAFlnk
chr4:15810739-15811064	8.78799	-0.969766	0.242013	-4.00708	6.1474e-05	0.00970043	control-Glio_0.5uM	7154	CD38	ENSG00000004468	introns,intergenic	7_Enh
chr12:113667558-113668039	48.3786	-0.964955	0.241052	-4.00311	6.25165e-05	0.00980884	control-Glio_0.5uM	4511	TPCN1	ENSG00000186815	introns,intergenic	6_EnhG
chr12:120453142-120453364	9.09002	-0.945616	0.236197	-4.00351	6.24106e-05	0.00980884	control-Glio_0.5uM	15487	CCDC64	ENSG00000135127	introns,intergenic	15_Quies
chr14:100534808-100535331	74.3416	-0.892004	0.222959	-4.00075	6.31413e-05	0.00988216	control-Glio_0.5uM	2036	EVL	ENSG00000196405	introns,intergenic	2_TssAFlnk
chr4:2747821-2748313	30.7256	-0.976778	0.244239	-3.99926	6.354e-05	0.00989264	control-Glio_0.5uM	0	TNIP2	ENSG00000168884	introns,tss2kb	6_EnhG
chr6:38510819-38511098	7.65986	-0.94588	0.236502	-3.99946	6.34881e-05	0.00989264	control-Glio_0.5uM	22627	Y_RNA	ENSG00000199938	introns,intergenic	5_TxWk
chr14:74231661-74231944	24.8636	-0.975259	0.244212	-3.9935	6.51052e-05	0.0100393	control-Glio_0.5uM	4660	ELMSAN1	ENSG00000156030	introns,intergenic	7_Enh
chr6:149817903-149818169	13.3421	-0.973596	0.243832	-3.9929	6.52706e-05	0.0100402	control-Glio_0.5uM	4478	RP1-281H8.3	ENSG00000219553	intergenic	7_Enh
chr6:144670089-144670657	58.5168	-0.828725	0.183886	-4.50672	6.58367e-06	0.0100778	Glio_0.2uM-Glio_0.5uM	4854	UTRN	ENSG00000152818	introns,intergenic	7_Enh
chr16:31888787-31889105	19.8927	-0.976424	0.245133	-3.98325	6.79803e-05	0.010406	control-Glio_0.5uM	3402	ZNF267	ENSG00000185947	introns,intergenic	6_EnhG
chr11:65149450-65150409	365.855	-0.643811	0.143568	-4.48436	7.31345e-06	0.0106742	Glio_0.2uM-Glio_0.5uM	0	SLC25A45	ENSG00000162241	utr5,introns,tss2kb,utr3	2_TssAFlnk,1_TssA,2_TssAFlnk
chr19:3788991-3789138	2.08453	-0.89879	0.226378	-3.97031	7.17801e-05	0.0109078	control-Glio_0.5uM	2577	MATK	ENSG00000007264	introns,intergenic	15_Quies
chr15:66683074-66683387	42.1129	-0.971433	0.244886	-3.96689	7.28178e-05	0.0110259	control-Glio_0.5uM	3901	MAP2K1	ENSG00000169032	introns,intergenic	7_Enh
chr19:19599980-19600533	55.2899	0.765286	0.174804	4.37796	1.19795e-05	0.0110564	control-Glio_0.2uM	16763	GATAD2A	ENSG00000167491	introns,intergenic	7_Enh
chr10:58392326-58392667	27.5389	-0.971407	0.245076	-3.9637	7.37957e-05	0.0111264	control-Glio_0.5uM	36535	SNORD2	ENSG00000238707	intergenic	15_Quies,7_Enh
chr2:241969948-241970379	12.0746	-0.966832	0.244053	-3.96156	7.44621e-05	0.0111264	control-Glio_0.5uM	4571	SNED1	ENSG00000162804	introns,intergenic	7_Enh
chr7:102085422-102086117	99.5535	-0.876387	0.221131	-3.9632	7.39518e-05	0.0111264	control-Glio_0.5uM	8678	ORAI2	ENSG00000160991	introns,intergenic	6_EnhG
chr19:14688577-14689126	41.5169	-0.943186	0.238232	-3.95911	7.52292e-05	0.0111881	control-Glio_0.5uM	4769	CLEC17A	ENSG00000187912	intergenic	7_Enh
chr3:177538554-177538916	18.551	-0.966612	0.244565	-3.95238	7.73776e-05	0.0114264	control-Glio_0.5uM	3903	RP11-91K9.1	ENSG00000231574	introns,intergenic	7_Enh
chr7:2568658-2570483	435.428	-0.707849	0.179424	-3.94511	7.9764e-05	0.0117145	control-Glio_0.5uM	1952	MIR4648	ENSG00000264357	intergenic	3_TxFlnk,2_TssAFlnk
chr9:123693554-123694311	141.628	-0.879321	0.223053	-3.94221	8.07347e-05	0.011811	control-Glio_0.5uM	2103	TRAF1	ENSG00000056558	intergenic	7_Enh
chr1:39864313-39864578	12.1857	-0.95324	0.242015	-3.93876	8.19025e-05	0.011954	control-Glio_0.5uM	11572	KIAA0754	ENSG00000255103	introns,intergenic	7_Enh
chr17:4837516-4837886	9.70643	-1.20156	0.270618	-4.44007	8.99312e-06	0.0120399	Glio_0.2uM-Glio_0.5uM	1926	GP1BA	ENSG00000185245	intergenic,exons	12_EnhBiv,7_Enh
chr4:1165159-1165752	27.0125	-1.0467	0.235074	-4.45262	8.48277e-06	0.0120399	Glio_0.2uM-Glio_0.5uM	0	SPON2	ENSG00000159674	introns,tss2kb,utr3	11_BivFlnk
chr6:28304207-28304538	48.6701	-0.877763	0.197716	-4.43951	9.01648e-06	0.0120399	Glio_0.2uM-Glio_0.5uM	55	ZSCAN31	ENSG00000235109	introns,tss2kb	2_TssAFlnk
chr19:18155627-18156230	126.653	-0.657208	0.148329	-4.43076	9.39031e-06	0.012199	Glio_0.2uM-Glio_0.5uM	3216	RPS18P13	ENSG00000243455	intergenic	2_TssAFlnk
chr1:45272833-45274026	336.458	-0.753642	0.170211	-4.4277	9.52439e-06	0.012199	Glio_0.2uM-Glio_0.5uM	0	TCTEX1D4	ENSG00000188396	tss2kb	7_Enh
chr7:127478018-127478494	30.198	-0.956307	0.2432	-3.93219	8.41764e-05	0.0122573	control-Glio_0.5uM	20048	RP11-20L24.1	ENSG00000240579	introns,intergenic	9_Het
chr3:71149902-71150579	83.4424	-0.965023	0.245558	-3.92993	8.49722e-05	0.0123446	control-Glio_0.5uM	29166	FOXP1	ENSG00000114861	introns,intergenic	6_EnhG,7_Enh
chr16:87758356-87759014	120.184	-0.801672	0.204045	-3.9289	8.53371e-05	0.0123689	control-Glio_0.5uM	1510	KLHDC4	ENSG00000104731	introns,intergenic	7_Enh
chr2:31478725-31479813	233.664	-0.91577	0.233148	-3.92785	8.5708e-05	0.0123941	control-Glio_0.5uM	21524	EHD3	ENSG00000013016	introns,intergenic	7_Enh
chr7:2001738-2001906	3.47908	-0.899125	0.228977	-3.9267	8.61175e-05	0.0124143	control-Glio_0.5uM	18521	MAD1L1	ENSG00000002822	introns,intergenic	9_Het
chr5:177542565-177542810	16.8319	-0.968743	0.246764	-3.92579	8.64441e-05	0.0124147	control-Glio_0.5uM	2123	N4BP3	ENSG00000145911	introns,intergenic	2_TssAFlnk
chr19:10496784-10497147	15.6188	-0.954584	0.243286	-3.92371	8.71973e-05	0.0124591	control-Glio_0.5uM	5432	TYK2	ENSG00000105397	intergenic	5_TxWk
chr21:34755264-34756465	431.049	-0.564488	0.143901	-3.92274	8.75472e-05	0.0124591	control-Glio_0.5uM	18736	IFNGR2	ENSG00000159128	intergenic	2_TssAFlnk,7_Enh
chr9:140220928-140221568	69.4261	-0.814099	0.207453	-3.92426	8.69974e-05	0.0124591	control-Glio_0.5uM	24225	NRARP	ENSG00000198435	introns,intergenic	7_Enh,2_TssAFlnk
chr22:26021389-26022124	40.14	-0.956335	0.243925	-3.92062	8.83231e-05	0.0125128	control-Glio_0.5uM	21103	CTA-407F11.6	ENSG00000224003	introns,intergenic	7_Enh
chr12:132550949-132551186	21.5472	-1.03238	0.233825	-4.41516	1.00934e-05	0.0125713	Glio_0.2uM-Glio_0.5uM	13820	RP13-820C6.2	ENSG00000257000	introns,intergenic	7_Enh
chr15:70047750-70048407	87.5271	-0.758217	0.1721	-4.40567	1.05456e-05	0.0125713	Glio_0.2uM-Glio_0.5uM	24589	AC009677.1	ENSG00000238870	intergenic	7_Enh
chr16:69564394-69565024	64.6681	-0.870238	0.198184	-4.39106	1.12801e-05	0.0125713	Glio_0.2uM-Glio_0.5uM	33972	NFAT5	ENSG00000102908	intergenic	7_Enh
chr19:10496784-10497147	15.6188	-1.17258	0.26681	-4.39482	1.10863e-05	0.0125713	Glio_0.2uM-Glio_0.5uM	5432	TYK2	ENSG00000105397	intergenic	5_TxWk
chr22:37177792-37178430	123.09	-0.69567	0.157833	-4.40763	1.0451e-05	0.0125713	Glio_0.2uM-Glio_0.5uM	5492	IFT27	ENSG00000100360	intergenic	7_Enh
chr6:144670778-144671299	57.0596	-0.81213	0.185062	-4.38842	1.14175e-05	0.0125713	Glio_0.2uM-Glio_0.5uM	5543	UTRN	ENSG00000152818	introns,intergenic	7_Enh
chr6:149805822-149806798	300.456	-0.620326	0.141128	-4.39547	1.10533e-05	0.0125713	Glio_0.2uM-Glio_0.5uM	0	ZC3H12D	ENSG00000178199	utr5,tss2kb	1_TssA,2_TssAFlnk
chr12:11899127-11899397	18.6212	-0.957918	0.244437	-3.91888	8.89623e-05	0.0125749	control-Glio_0.5uM	6037	ETV6	ENSG00000139083	introns,intergenic	7_Enh
chrX:64821381-64821915	43.0715	-0.863369	0.199764	-4.32194	1.5466e-05	0.0126058	control-Glio_0.2uM	13099	MSN	ENSG00000147065	introns,intergenic	7_Enh
chr15:75335139-75336311	510.276	-0.430596	0.0997216	-4.31798	1.57463e-05	0.0126697	control-Glio_0.2uM	0	PPCDC	ENSG00000138621	utr5,introns,tss2kb	7_Enh
chr21:36561656-36562098	17.5743	-0.960929	0.245502	-3.91414	9.07271e-05	0.012754	control-Glio_0.5uM	52723	AF015262.2	ENSG00000234703	introns,intergenic	7_Enh
chr6:42742625-42743254	64.2125	-0.880583	0.224992	-3.91384	9.08385e-05	0.012754	control-Glio_0.5uM	6510	GLTSCR1L	ENSG00000112624	intergenic	7_Enh,2_TssAFlnk
chr16:11772294-11772598	25.084	-0.96761	0.247462	-3.91013	9.22461e-05	0.0128367	control-Glio_0.5uM	9827	TXNDC11	ENSG00000153066	intergenic,utr3	6_EnhG
chr19:41283142-41284671	1334.26	-0.454764	0.116298	-3.91035	9.21635e-05	0.0128367	control-Glio_0.5uM	0	RAB4B-EGLN2,RAB4B	ENSG00000171570,ENSG00000167578	introns,tss2kb	1_TssA
chr19:41840829-41841006	2.89023	-0.909025	0.23247	-3.91029	9.21855e-05	0.0128367	control-Glio_0.5uM	6930	TGFB1	ENSG00000105329	introns,intergenic	6_EnhG
chr7:151855735-151856477	103.314	-0.690215	0.157593	-4.37974	1.18821e-05	0.0128573	Glio_0.2uM-Glio_0.5uM	2773	KMT2C	ENSG00000055609	introns,intergenic,utr3,exons	7_Enh
chr9:139796091-139797239	103.904	-0.805817	0.206135	-3.90918	9.26102e-05	0.0128589	control-Glio_0.5uM	0	TRAF2	ENSG00000127191	utr5,introns,tss2kb	6_EnhG
chr17:67114177-67114805	47.5502	-0.909645	0.232802	-3.90737	9.33068e-05	0.012927	control-Glio_0.5uM	48	ABCA6	ENSG00000154262	introns,tss2kb	7_Enh
chr1:150132531-150133164	202.776	-0.648464	0.166017	-3.90602	9.38302e-05	0.0129709	control-Glio_0.5uM	933	PLEKHO1	ENSG00000023902	introns,intergenic	1_TssA,2_TssAFlnk
chr16:87814312-87814568	13.4148	-0.961687	0.246287	-3.90474	9.43282e-05	0.0130111	control-Glio_0.5uM	1332	RP4-536B24.4	ENSG00000260498	introns,tss2kb,utr3	7_Enh
chr6:25408082-25408389	18.0343	-0.951242	0.2438	-3.90174	9.55052e-05	0.0131445	control-Glio_0.5uM	0	AL160037.1	ENSG00000253017	utr5,introns,intergenic	7_Enh
chr17:57863707-57864464	214.771	-0.687019	0.176208	-3.8989	9.66288e-05	0.0132701	control-Glio_0.5uM	1535	RP11-619I22.1	ENSG00000267637	introns,intergenic	2_TssAFlnk
chr2:68654328-68654605	7.85295	-0.951912	0.244272	-3.89693	9.74196e-05	0.0133495	control-Glio_0.5uM	21702	AC127383.1	ENSG00000229462	intergenic	7_Enh
chr9:134573249-134574009	36.068	-0.904335	0.232125	-3.89589	9.7838e-05	0.0133776	control-Glio_0.5uM	11221	RAPGEF1	ENSG00000107263	introns,intergenic	7_Enh
chr11:60145177-60145567	25.0323	-0.940372	0.24144	-3.89485	9.82589e-05	0.0133793	control-Glio_0.5uM	387	MS4A7	ENSG00000166927	introns,tss2kb	7_Enh
chr1:32800566-32800731	16.4213	-0.930389	0.238879	-3.89481	9.82768e-05	0.0133793	control-Glio_0.5uM	1250	MARCKSL1	ENSG00000175130	introns,intergenic,exons	2_TssAFlnk
chr14:23005792-23006219	35.8608	-0.948318	0.243808	-3.88961	0.000100406	0.0134935	control-Glio_0.5uM	347	TRAJ7	ENSG00000211882	tss2kb	7_Enh
chr16:14051203-14051968	46.6404	-0.907607	0.233332	-3.88976	0.000100342	0.0134935	control-Glio_0.5uM	4193	CTD-2135D7.3	ENSG00000263234	intergenic	7_Enh,2_TssAFlnk,7_Enh,14_ReprPCWk
chr7:25005468-25006114	64.3466	-0.810044	0.185662	-4.363	1.28289e-05	0.013537	Glio_0.2uM-Glio_0.5uM	13647	OSBPL3	ENSG00000070882	introns,intergenic	7_Enh
chr9:35619333-35620005	84.5905	-0.711059	0.163182	-4.35747	1.31574e-05	0.013537	Glio_0.2uM-Glio_0.5uM	0	CD72	ENSG00000137101	introns,tss2kb	2_TssAFlnk
chr16:90047807-90048453	40.9744	-0.920252	0.236815	-3.88595	0.000101931	0.0136692	control-Glio_0.5uM	1156	AFG3L1P	ENSG00000223959	utr5,introns,intergenic	6_EnhG
chr19:49866533-49867243	321.238	-0.679592	0.174972	-3.88401	0.000102747	0.0137492	control-Glio_0.5uM	0	DKKL1	ENSG00000104901	utr5,introns,tss2kb	11_BivFlnk
chr1:235147216-235148146	415.205	-0.670597	0.172702	-3.88297	0.00010319	0.0137499	control-Glio_0.5uM	30665	RP11-443B7.3	ENSG00000258082	intergenic	2_TssAFlnk,7_Enh
chr16:377123-377756	62.4221	-0.75621	0.17405	-4.34478	1.39413e-05	0.0141122	Glio_0.2uM-Glio_0.5uM	18567	AXIN1	ENSG00000103126	introns,intergenic	7_Enh
chr18:52935281-52935823	67.0301	-0.879842	0.227181	-3.87286	0.000107566	0.0141824	control-Glio_0.5uM	7080	TCF4	ENSG00000196628	introns,intergenic,utr3	6_EnhG
chr1:212740103-212740844	66.8986	-0.828977	0.214022	-3.87333	0.000107359	0.0141824	control-Glio_0.5uM	1408	ATF3	ENSG00000162772	introns,intergenic	1_TssA,2_TssAFlnk
chr1:174175688-174175909	6.94318	-0.942396	0.243583	-3.86889	0.000109334	0.0143351	control-Glio_0.5uM	6320	snoU13	ENSG00000238872	introns,intergenic	7_Enh
chr19:11678592-11679564	366.102	-0.483769	0.113128	-4.2763	1.90028e-05	0.0143689	control-Glio_0.2uM	8195	ACP5	ENSG00000102575	introns,intergenic	7_Enh
chr11:44590532-44591019	109.949	-0.786767	0.181396	-4.33729	1.44251e-05	0.0143701	Glio_0.2uM-Glio_0.5uM	3261	CD82	ENSG00000085117	introns,intergenic	2_TssAFlnk
chr11:116890299-116890577	15.9118	-0.931568	0.240899	-3.86705	0.000110158	0.0143733	control-Glio_0.5uM	3688	RNY4P6	ENSG00000200537	introns,intergenic	7_Enh
chr15:91412881-91413330	37.7246	-1.0213	0.235827	-4.33072	1.48624e-05	0.0144936	Glio_0.2uM-Glio_0.5uM	1061	FURIN	ENSG00000140564	introns,intergenic	7_Enh
chr1:28195613-28196186	73.1583	-0.743669	0.171806	-4.32853	1.50109e-05	0.0144936	Glio_0.2uM-Glio_0.5uM	2868	THEMIS2	ENSG00000130775	intergenic	2_TssAFlnk
chr19:13990874-13991669	157.642	-0.672412	0.174061	-3.86309	0.000111963	0.0145241	control-Glio_0.5uM	2745	C19orf57	ENSG00000132016	utr5,introns,intergenic,utr3	7_Enh,2_TssAFlnk
chr20:17936703-17937148	16.4939	-0.947981	0.245353	-3.86375	0.000111659	0.0145241	control-Glio_0.5uM	443	SNX5	ENSG00000089006	introns,intergenic	6_EnhG
chr9:115818768-115819313	104.662	-0.737995	0.191043	-3.86299	0.000112009	0.0145241	control-Glio_0.5uM	0	ZFP37	ENSG00000136866	tss2kb,exons	10_TssBiv,11_BivFlnk
chr2:70296171-70296572	20.1363	-0.948408	0.245647	-3.86085	0.000112994	0.0145916	control-Glio_0.5uM	0	PCBP1-AS1	ENSG00000179818	introns,tss2kb	7_Enh
chr11:60828686-60829557	144.043	-0.805603	0.208959	-3.85531	0.000115583	0.0148648	control-Glio_0.5uM	5479	RP11-881M11.8	ENSG00000256733	introns,intergenic	7_Enh
chr19:14247239-14248205	1011.65	-0.58116	0.150813	-3.85351	0.000116438	0.0149441	control-Glio_0.5uM	0	CTB-55O6.12,ASF1B	ENSG00000105011,ENSG00000267169	utr5,tss2kb	1_TssA
chr6:158182283-158183007	139.573	-0.931091	0.241681	-3.85257	0.000116886	0.014971	control-Glio_0.5uM	61288	SNX9	ENSG00000130340	intergenic	7_Enh
chr19:47122981-47123434	63.3615	-0.83337	0.193319	-4.31086	1.6262e-05	0.0150088	Glio_0.2uM-Glio_0.5uM	4571	PTGIR	ENSG00000160013	intergenic	2_TssAFlnk
chrX:7001959-7002551	69.9554	-0.747497	0.173287	-4.31364	1.60585e-05	0.0150088	Glio_0.2uM-Glio_0.5uM	28895	RP11-483M24.2	ENSG00000228550	introns,intergenic	7_Enh
chr7:139913911-139914470	59.9585	-0.857298	0.199064	-4.30664	1.65752e-05	0.0150763	Glio_0.2uM-Glio_0.5uM	4440	RNU6-797P	ENSG00000199971	intergenic	7_Enh
chr22:39380983-39381577	87.152	-0.918089	0.238443	-3.85034	0.000117953	0.0150769	control-Glio_0.5uM	2571	APOBEC3B	ENSG00000179750	introns,intergenic	7_Enh
chr8:11718424-11718617	8.5721	-0.946242	0.245868	-3.84857	0.000118809	0.0151554	control-Glio_0.5uM	1361	CTSB	ENSG00000164733	introns,intergenic	7_Enh
chr17:67114177-67114805	47.5502	-0.853289	0.198346	-4.30201	1.69255e-05	0.0151749	Glio_0.2uM-Glio_0.5uM	48	ABCA6	ENSG00000154262	introns,tss2kb	7_Enh
chr9:127052240-127052942	170.826	0.819876	0.213171	3.84609	0.000120017	0.0152167	control-Glio_0.5uM	1307	NEK6	ENSG00000119408	introns,tss2kb	6_EnhG
chr1:39024843-39025707	108.883	-0.668455	0.155627	-4.29524	1.74505e-05	0.0152395	Glio_0.2uM-Glio_0.5uM	83977	RP11-329N22.1	ENSG00000238063	intergenic	2_TssAFlnk,7_Enh
chr9:139776936-139777343	56.1821	-0.785612	0.182921	-4.29482	1.74832e-05	0.0152395	Glio_0.2uM-Glio_0.5uM	553	TRAF2	ENSG00000127191	introns,intergenic	2_TssAFlnk,7_Enh
chr7:50477567-50478325	161.389	-0.698565	0.162804	-4.29083	1.78004e-05	0.0153035	Glio_0.2uM-Glio_0.5uM	24752	RNU6-1091P	ENSG00000200815	intergenic	7_Enh
chr11:1871555-1872490	216.572	-0.748735	0.194843	-3.84276	0.000121661	0.0153322	control-Glio_0.5uM	1709	LSP1	ENSG00000130592	tss2kb	7_Enh
chr4:6939934-6940407	22.8058	-1.04598	0.244061	-4.28572	1.82146e-05	0.0154479	Glio_0.2uM-Glio_0.5uM	14608	AC092463.1	ENSG00000265953	introns,intergenic	7_Enh
chr19:41768141-41768654	187.088	-0.706353	0.18409	-3.837	0.000124549	0.0156334	control-Glio_0.5uM	0	HNRNPUL1	ENSG00000105323	introns,tss2kb	2_TssAFlnk
chr19:10541674-10542306	60.4839	-0.9209	0.240038	-3.83648	0.000124811	0.015635	control-Glio_0.5uM	155	PDE4A	ENSG00000065989	introns,tss2kb	12_EnhBiv
chr2:238807143-238807676	38.9189	-0.894448	0.233186	-3.83578	0.000125168	0.0156485	control-Glio_0.5uM	28598	SNORD39	ENSG00000263723	introns,intergenic	7_Enh
chrX:48900562-48901590	541.775	-0.543412	0.141706	-3.83477	0.000125679	0.0156812	control-Glio_0.5uM	0	TFE3	ENSG00000068323	utr5,tss2kb	1_TssA,7_Enh
chr19:39127463-39127987	47.5907	-0.870556	0.20515	-4.2435	2.20056e-05	0.0158219	control-Glio_0.2uM	4799	EIF3K	ENSG00000178982	intergenic	7_Enh,2_TssAFlnk
chr19:42772283-42773536	2240.39	-0.296563	0.0699163	-4.24168	2.21849e-05	0.0158219	control-Glio_0.2uM	0	CIC	ENSG00000079432	introns,tss2kb	1_TssA
chr22:31503340-31504036	204.132	-0.743454	0.194247	-3.82737	0.000129521	0.016033	control-Glio_0.5uM	0	SELM	ENSG00000198832	utr5,introns,tss2kb,utr3	2_TssAFlnk
chr14:81703225-81703389	3.95736	-0.875837	0.22928	-3.81994	0.000133482	0.0164584	control-Glio_0.5uM	9519	DYNLL1P1	ENSG00000205579	intergenic	15_Quies
chr12:110822115-110822375	7.90645	-0.924324	0.242133	-3.81742	0.000134852	0.0165145	control-Glio_0.5uM	1045	ANAPC7	ENSG00000196510	introns,tss2kb	4_Tx
chr2:68614545-68615266	69.0755	-0.875132	0.229262	-3.81717	0.000134989	0.0165145	control-Glio_0.5uM	0	PLEK	ENSG00000115956	utr5,introns,tss2kb	6_EnhG
chr9:95860976-95861141	27.0858	-0.937775	0.245672	-3.81719	0.00013498	0.0165145	control-Glio_0.5uM	2373	C9orf89	ENSG00000165233	introns,intergenic	7_Enh
chr5:10632093-10632737	51.4512	-0.894433	0.234654	-3.8117	0.000138014	0.0168189	control-Glio_0.5uM	3756	ANKRD33B-AS1	ENSG00000250106	introns,intergenic	2_TssAFlnk
chr17:1626304-1626682	39.7002	-0.89736	0.235684	-3.80747	0.000140395	0.017076	control-Glio_0.5uM	1151	WDR81	ENSG00000167716	introns,tss2kb	7_Enh
chr17:43410406-43410866	30.8471	-0.926875	0.243507	-3.80637	0.000141024	0.0171193	control-Glio_0.5uM	5543	RNA5SP443	ENSG00000199953	intergenic	7_Enh
chr17:47840738-47842038	837.713	-0.514147	0.135134	-3.80473	0.000141959	0.0171427	control-Glio_0.5uM	0	FAM117A	ENSG00000121104	introns,tss2kb	1_TssA
chr6:11825160-11825544	18.5068	-0.925366	0.243223	-3.8046	0.000142036	0.0171427	control-Glio_0.5uM	14327	RP3-413H6.2	ENSG00000234427	intergenic	5_TxWk
chr5:157009795-157009991	4.74754	-0.913159	0.24007	-3.80373	0.000142536	0.01717	control-Glio_0.5uM	3292	RNU6-390P	ENSG00000252068	intergenic	7_Enh
chr15:86162183-86162606	27.4975	-0.918753	0.241573	-3.80321	0.000142835	0.017173	control-Glio_0.5uM	320	AKAP13	ENSG00000170776	introns,tss2kb	6_EnhG
chr19:47735771-47736254	43.2657	-0.972229	0.228587	-4.25321	2.10725e-05	0.0171755	Glio_0.2uM-Glio_0.5uM	0	BBC3	ENSG00000105327	utr5,tss2kb	7_Enh
chrX:48792331-48792648	21.7761	-1.06139	0.249535	-4.25346	2.10491e-05	0.0171755	Glio_0.2uM-Glio_0.5uM	963	OTUD5	ENSG00000068308	introns,intergenic	6_EnhG
chr15:41061139-41062342	248.719	-0.74845	0.19691	-3.80098	0.000144124	0.0172619	control-Glio_0.5uM	0	C15orf62	ENSG00000188277	introns,tss2kb	2_TssAFlnk,7_Enh
chr16:31276582-31277127	35.4159	-0.931741	0.245126	-3.80107	0.000144072	0.0172619	control-Glio_0.5uM	1686	RNU7-199P	ENSG00000252876	introns,intergenic	7_Enh,6_EnhG
chr15:80448008-80448185	8.93389	-0.908203	0.23904	-3.79937	0.000145063	0.0173083	control-Glio_0.5uM	107	FAH	ENSG00000103876	introns,tss2kb	5_TxWk
chr11:64738250-64738483	6.61798	-0.919609	0.242285	-3.79557	0.000147303	0.0174241	control-Glio_0.5uM	876	C11orf85	ENSG00000168070	introns,intergenic	7_Enh
chr19:2094398-2094634	32.4482	-0.929436	0.244794	-3.7968	0.000146576	0.0174241	control-Glio_0.5uM	1636	MOB3A	ENSG00000172081	introns,tss2kb	2_TssAFlnk
chr19:38494137-38494341	13.0711	-0.928776	0.244677	-3.79592	0.000147095	0.0174241	control-Glio_0.5uM	39646	CTC-244M17.1	ENSG00000268051	introns,intergenic	2_TssAFlnk
chr1:200122420-200122784	21.7867	-0.916155	0.241337	-3.79616	0.000146955	0.0174241	control-Glio_0.5uM	5013	RP11-47A17.2	ENSG00000229220	introns,intergenic	7_Enh
chr14:52372238-52372913	92.0076	-0.717448	0.169101	-4.24271	2.20833e-05	0.0175436	Glio_0.2uM-Glio_0.5uM	6916	GNG2	ENSG00000186469	introns,intergenic	7_Enh
chr17:73246112-73246591	34.1279	-0.88137	0.208352	-4.2302	2.3348e-05	0.0178698	Glio_0.2uM-Glio_0.5uM	7663	GGA3	ENSG00000125447	introns,intergenic	7_Enh
chr7:3189423-3190171	47.4149	-0.851248	0.201111	-4.23273	2.30867e-05	0.0178698	Glio_0.2uM-Glio_0.5uM	7718	AC091801.1	ENSG00000217455	introns,intergenic	15_Quies,7_Enh
chr8:145022503-145023028	85.5742	-0.808786	0.191072	-4.23288	2.30718e-05	0.0178698	Glio_0.2uM-Glio_0.5uM	1788	PLEC	ENSG00000178209	introns,tss2kb	7_Enh
chr14:105536313-105537092	47.9894	-0.895848	0.211934	-4.22701	2.36819e-05	0.0179069	Glio_0.2uM-Glio_0.5uM	4531	GPR132	ENSG00000183484	intergenic	7_Enh
chr12:123542090-123542872	125.785	-0.759281	0.20065	-3.7841	0.000154264	0.0181643	control-Glio_0.5uM	17771	PITPNM2	ENSG00000090975	introns,intergenic	7_Enh
chr6:167508202-167509077	116.236	-0.701052	0.185317	-3.78299	0.000154955	0.0182116	control-Glio_0.5uM	16217	CCR6	ENSG00000112486	introns,intergenic	2_TssAFlnk
chr1:181103630-181104335	104.725	-0.781326	0.206626	-3.78136	0.000155975	0.018263	control-Glio_0.5uM	39284	RP11-540K16.1	ENSG00000237292	intergenic	7_Enh,2_TssAFlnk
chr16:9221416-9221990	34.8502	-0.931055	0.246398	-3.77867	0.00015767	0.0184118	control-Glio_0.5uM	20320	RP11-473I1.10	ENSG00000263244	intergenic	7_Enh
chr8:126525020-126525801	116.643	-0.80045	0.18981	-4.21712	2.47448e-05	0.0184879	Glio_0.2uM-Glio_0.5uM	9215	RP11-136O12.2	ENSG00000253111	introns,intergenic	7_Enh
chr3:133942993-133943709	78.202	-0.746409	0.177165	-4.21306	2.51929e-05	0.0186012	Glio_0.2uM-Glio_0.5uM	16624	RYK	ENSG00000163785	introns,intergenic	5_TxWk
chr16:87734324-87735658	248.578	-0.618688	0.147681	-4.18936	2.79738e-05	0.0188778	control-Glio_0.2uM	0	KLHDC4	ENSG00000104731	introns,utr3,tss2kb,exons	7_Enh
chr11:60828686-60829557	144.043	-0.70186	0.166936	-4.20437	2.61815e-05	0.0189301	Glio_0.2uM-Glio_0.5uM	5479	RP11-881M11.8	ENSG00000256733	introns,intergenic	7_Enh
chr7:99612971-99613632	69.9992	0.816493	0.216581	3.76991	0.000163304	0.0189796	control-Glio_0.5uM	0	ZKSCAN1	ENSG00000106261	utr5,introns,tss2kb	2_TssAFlnk,1_TssA
chr15:64282717-64283159	11.9352	-0.917119	0.243304	-3.76944	0.000163614	0.0189805	control-Glio_0.5uM	39061	DAPK2	ENSG00000035664	introns,intergenic	7_Enh
chr14:100534808-100535331	74.3416	-0.767786	0.182855	-4.19887	2.68248e-05	0.019131	Glio_0.2uM-Glio_0.5uM	2036	EVL	ENSG00000196405	introns,intergenic	2_TssAFlnk
chr3:16551615-16551907	7.21669	-0.89972	0.238856	-3.7668	0.000165357	0.0191472	control-Glio_0.5uM	2505	RFTN1	ENSG00000131378	introns,intergenic	7_Enh
chr19:42625562-42626338	126.116	-0.819207	0.217608	-3.7646	0.000166816	0.0192806	control-Glio_0.5uM	395	POU2F2	ENSG00000028277	introns,intergenic	6_EnhG,3_TxFlnk
chr11:117878755-117879013	45.6887	-0.816478	0.217039	-3.76189	0.000168634	0.0194549	control-Glio_0.5uM	13083	IL10RA	ENSG00000110324	intergenic	7_Enh
chr16:23864223-23864649	17.4423	-0.929153	0.24713	-3.75978	0.000170065	0.0195218	control-Glio_0.5uM	15681	PRKCB	ENSG00000166501	introns,intergenic	6_EnhG
chr19:13273620-13274189	122.82	-0.82462	0.219361	-3.7592	0.000170458	0.0195218	control-Glio_0.5uM	4018	CTC-250I14.1	ENSG00000213253	intergenic	2_TssAFlnk
chr1:27958945-27959708	127.779	-0.80208	0.213355	-3.75937	0.000170343	0.0195218	control-Glio_0.5uM	1938	FGR	ENSG00000000938	introns,intergenic	7_Enh,2_TssAFlnk
chr16:68271017-68271877	278.911	-0.548418	0.146144	-3.75258	0.000175025	0.019874	control-Glio_0.5uM	0	RP11-96D1.6	ENSG00000261469	introns,tss2kb,utr3	2_TssAFlnk
chr1:16286399-16286666	8.916	-0.912028	0.243049	-3.75245	0.000175117	0.019874	control-Glio_0.5uM	6931	ZBTB17	ENSG00000116809	introns,intergenic	6_EnhG
chr17:38738507-38739222	66.9623	-0.867103	0.231293	-3.74894	0.000177585	0.0201177	control-Glio_0.5uM	16783	CCR7	ENSG00000126353	intergenic	7_Enh,2_TssAFlnk
chr6:149805822-149806798	300.456	-0.525972	0.126696	-4.15144	3.3039e-05	0.0201314	control-Glio_0.2uM	0	ZC3H12D	ENSG00000178199	utr5,tss2kb	1_TssA,2_TssAFlnk
chr22:42815466-42815859	17.2774	-0.924522	0.246759	-3.74666	0.000179208	0.020265	control-Glio_0.5uM	12510	NFAM1	ENSG00000235568	introns,intergenic	12_EnhBiv
chr13:100084698-100085455	89.2442	-0.842467	0.201422	-4.18261	2.88188e-05	0.0203221	Glio_0.2uM-Glio_0.5uM	20269	AL583784.1	ENSG00000266207	intergenic	2_TssAFlnk
chr16:22203606-22203827	52.9643	-0.871996	0.233004	-3.74241	0.000182262	0.0204996	control-Glio_0.5uM	13775	EEF2K	ENSG00000103319	intergenic	2_TssAFlnk
chr16:71692679-71692969	6.75423	-0.919411	0.245851	-3.73971	0.000184231	0.0206839	control-Glio_0.5uM	3751	RP11-432I5.6	ENSG00000260185	introns,intergenic	4_Tx,6_EnhG
chr10:52146845-52147096	9.91384	-0.906795	0.242603	-3.73778	0.000185655	0.0207606	control-Glio_0.5uM	5669	AC069547.2	ENSG00000269700	introns,intergenic	7_Enh
chr1:151832374-151832774	9.81079	-0.917163	0.245399	-3.73744	0.000185906	0.0207606	control-Glio_0.5uM	6201	THEM5	ENSG00000196407	intergenic	7_Enh
chr7:151855735-151856477	103.314	-0.748736	0.200293	-3.7382	0.000185342	0.0207606	control-Glio_0.5uM	2773	KMT2C	ENSG00000055609	introns,intergenic,utr3,exons	7_Enh
chr2:68651070-68651526	35.5583	-0.886903	0.237618	-3.73248	0.000189603	0.0210611	control-Glio_0.5uM	24781	AC127383.1	ENSG00000229462	intergenic	7_Enh
chr2:65058319-65059217	113.657	-0.744905	0.178668	-4.1692	3.05666e-05	0.0213151	Glio_0.2uM-Glio_0.5uM	2075	Y_RNA	ENSG00000199964	intergenic	7_Enh
chr16:89469429-89469815	13.6863	-0.920202	0.246815	-3.72831	0.000192766	0.0213368	control-Glio_0.5uM	9158	RP1-168P16.2	ENSG00000261574	introns,intergenic	7_Enh
chr10:6095866-6096134	27.9182	-0.915102	0.245592	-3.72611	0.000194457	0.0213431	control-Glio_0.5uM	8120	IL2RA	ENSG00000134460	introns,intergenic	7_Enh
chr15:51984488-51984780	3.58862	-0.87624	0.235145	-3.72638	0.00019425	0.0213431	control-Glio_0.5uM	3183	RP11-313P18.2	ENSG00000259241	introns,intergenic	7_Enh,15_Quies
chr1:2221831-2222655	66.0812	-0.805094	0.216073	-3.72603	0.000194523	0.0213431	control-Glio_0.5uM	12429	SKI	ENSG00000157933	introns,intergenic	2_TssAFlnk
chr3:48268419-48268795	13.1819	-0.911032	0.244457	-3.72676	0.000193959	0.0213431	control-Glio_0.5uM	3559	CAMP	ENSG00000164047	intergenic	7_Enh
chr1:112135311-112135909	81.2454	-0.843322	0.226494	-3.72338	0.000196575	0.0214821	control-Glio_0.5uM	15032	LINC01160	ENSG00000231346	introns,intergenic	7_Enh
chr16:69597861-69598369	51.7772	-0.880139	0.236486	-3.72174	0.000197852	0.0215577	control-Glio_0.5uM	627	NFAT5	ENSG00000102908	tss2kb	7_Enh,2_TssAFlnk
chr12:133005706-133006179	49.6597	-0.923897	0.222054	-4.16069	3.17282e-05	0.021882	Glio_0.2uM-Glio_0.5uM	27566	RP11-503G7.1	ENSG00000256783	intergenic	7_Enh
chr10:6092632-6093433	224.699	-0.685794	0.184558	-3.71588	0.000202499	0.0219497	control-Glio_0.5uM	10821	IL2RA	ENSG00000134460	introns,intergenic	2_TssAFlnk,1_TssA,2_TssAFlnk
chr19:18949726-18949873	2.24798	-0.785035	0.211304	-3.7152	0.000203046	0.0219709	control-Glio_0.5uM	5789	UPF1	ENSG00000005007	introns,intergenic	4_Tx,6_EnhG
chr6:31170724-31170900	19.1112	-0.909206	0.245112	-3.70935	0.00020779	0.0222922	control-Glio_0.5uM	936	HCG27	ENSG00000206344	utr5,tss2kb,utr3	7_Enh
chr10:81055431-81055662	8.00981	-0.909413	0.24549	-3.70448	0.000211827	0.0226864	control-Glio_0.5uM	10312	ZMIZ1	ENSG00000108175	utr5,introns,intergenic	6_EnhG
chr19:18415108-18416459	364.155	-0.647018	0.174686	-3.7039	0.000212309	0.0226993	control-Glio_0.5uM	10611	LSM4	ENSG00000130520	intergenic	2_TssAFlnk
chr17:37054857-37055762	94.8807	-0.721097	0.194776	-3.70218	0.000213754	0.0227457	control-Glio_0.5uM	5092	RP1-56K13.2	ENSG00000263466	utr5,introns,intergenic	3_TxFlnk
chr1:21620636-21621800	511.418	-0.627283	0.16946	-3.70166	0.000214193	0.0227457	control-Glio_0.5uM	0	ECE1	ENSG00000117298	utr5,introns,tss2kb	2_TssAFlnk
chr1:24517451-24517873	77.3395	-0.840148	0.226922	-3.70237	0.000213593	0.0227457	control-Glio_0.5uM	3002	IFNLR1	ENSG00000185436	intergenic	7_Enh
chr2:43358166-43359021	495.423	-0.561156	0.151585	-3.70192	0.000213972	0.0227457	control-Glio_0.5uM	28337	AC093609.1	ENSG00000230587	intergenic	7_Enh
chr16:88522520-88522824	64.45	-0.845326	0.228423	-3.7007	0.000215006	0.0227643	control-Glio_0.5uM	2487	ZFPM1	ENSG00000179588	introns,intergenic	2_TssAFlnk
chr4:154393918-154394233	12.5304	-0.90614	0.244892	-3.70017	0.000215456	0.0227643	control-Glio_0.5uM	6419	KIAA0922	ENSG00000121210	introns,intergenic	6_EnhG
chr6:2911394-2911775	17.0127	-0.910641	0.24609	-3.70043	0.00021523	0.0227643	control-Glio_0.5uM	573	RP1-90J20.10	ENSG00000232999	introns,intergenic	7_Enh
chr12:8849827-8851300	295.712	0.677498	0.183149	3.69917	0.000216306	0.0227831	control-Glio_0.5uM	0	RIMKLB	ENSG00000166532	utr5,introns,tss2kb	1_TssA
chr8:145086270-145086893	49.768	-0.822576	0.222371	-3.69911	0.000216359	0.0227831	control-Glio_0.5uM	0	SPATC1	ENSG00000186583	utr5,introns,tss2kb,exons	7_Enh,2_TssAFlnk
chr15:40835977-40836535	41.3408	-0.924682	0.222946	-4.14756	3.36033e-05	0.0229233	Glio_0.2uM-Glio_0.5uM	14210	RNU6-516P	ENSG00000223313	introns,intergenic	7_Enh
chr6:36725078-36725381	27.5686	-0.909229	0.24594	-3.69695	0.000218206	0.022939	control-Glio_0.5uM	0	CPNE5	ENSG00000124772	utr5,introns,tss2kb,utr3	2_TssAFlnk
chr2:86264192-86264726	226.078	-0.4303	0.104934	-4.10069	4.11913e-05	0.0230819	control-Glio_0.2uM	0	POLR1A	ENSG00000068654	introns,tss2kb	7_Enh
chr19:3572453-3573311	660.825	-0.330181	0.0805664	-4.09825	4.16292e-05	0.0231208	control-Glio_0.2uM	0	HMG20B	ENSG00000064961	utr5,introns,tss2kb	1_TssA
chr12:109010800-109011699	96.8944	-0.814308	0.196558	-4.14285	3.43021e-05	0.0231484	Glio_0.2uM-Glio_0.5uM	10763	RP11-689B22.2	ENSG00000257221	intergenic	7_Enh
chr12:12163067-12163822	107.86	-0.641089	0.154956	-4.13724	3.51503e-05	0.0232214	Glio_0.2uM-Glio_0.5uM	38955	BCL2L14	ENSG00000121380	intergenic	2_TssAFlnk
chr22:36628794-36629295	32.9201	-0.972103	0.235136	-4.13421	3.56176e-05	0.023285	Glio_0.2uM-Glio_0.5uM	5979	APOL2	ENSG00000128335	introns,intergenic	6_EnhG
chr19:18131968-18132683	154.398	-0.608289	0.149105	-4.07961	4.51108e-05	0.0233979	control-Glio_0.2uM	528	CTB-52I2.4	ENSG00000268032	tss2kb	7_Enh,2_TssAFlnk
chr3:113937700-113938140	97.8302	-0.80003	0.217067	-3.68563	0.000228136	0.0236168	control-Glio_0.5uM	4464	RP11-553L6.2	ENSG00000241490	introns,intergenic	7_Enh
chr11:128343491-128343882	46.6671	-0.885041	0.240277	-3.68342	0.000230129	0.0236332	control-Glio_0.5uM	9646	ETS1	ENSG00000134954	introns,intergenic	6_EnhG
chr5:180644077-180645519	287.346	-0.549019	0.14906	-3.68322	0.000230304	0.0236332	control-Glio_0.5uM	3979	TRIM41	ENSG00000146063	intergenic	1_TssA,2_TssAFlnk
chr6:149815272-149815512	8.30087	-0.881233	0.239267	-3.68305	0.000230458	0.0236332	control-Glio_0.5uM	1847	RP1-281H8.3	ENSG00000219553	tss2kb	7_Enh
chr9:140576151-140576469	23.592	-0.879736	0.23885	-3.68322	0.00023031	0.0236332	control-Glio_0.5uM	14351	EHMT1	ENSG00000181090	introns,intergenic	7_Enh
chr17:46992897-46993576	47.4875	-0.888093	0.241502	-3.67738	0.000235644	0.0240082	control-Glio_0.5uM	0	UBE2Z	ENSG00000159202	utr5,introns,tss2kb	6_EnhG
chr5:40486456-40487349	146.025	0.700007	0.190483	3.67491	0.000237931	0.0241627	control-Glio_0.5uM	166038	AC108105.1	ENSG00000265615	intergenic	7_Enh
chr18:77268867-77269707	230.312	0.674942	0.183711	3.67393	0.000238847	0.0242165	control-Glio_0.5uM	6351	AC018445.1	ENSG00000269679	introns,intergenic	7_Enh
chr22:37336711-37337108	20.2256	-0.907831	0.247166	-3.67295	0.000239762	0.024231	control-Glio_0.5uM	7413	snoU13	ENSG00000239056	intergenic	5_TxWk,7_Enh
chr7:120968617-120970410	230.561	0.445124	0.109516	4.06446	4.81445e-05	0.0242479	control-Glio_0.2uM	0	WNT16	ENSG00000002745	introns,tss2kb	2_TssAFlnk,1_TssA
chr12:116632689-116633313	37.2936	-0.869432	0.236817	-3.67133	0.000241296	0.0242733	control-Glio_0.5uM	13589	RP11-115H15.2	ENSG00000258337	introns,intergenic	7_Enh
chr19:39888926-39889433	92.3379	-0.89463	0.243696	-3.6711	0.000241511	0.0242733	control-Glio_0.5uM	6876	MED29	ENSG00000063322	intergenic,utr3	2_TssAFlnk,6_EnhG
chr19:43967318-43968551	761.942	-0.531849	0.1449	-3.67046	0.000242114	0.0242733	control-Glio_0.5uM	0	LYPD3	ENSG00000124466	introns,tss2kb,utr3	1_TssA
chr15:59604524-59604713	3.25683	-0.868818	0.236734	-3.67001	0.000242542	0.0242774	control-Glio_0.5uM	28904	RNU6-212P	ENSG00000199512	introns,intergenic	7_Enh
chr16:58283461-58284316	165.258	0.644159	0.175575	3.66885	0.000243642	0.0243383	control-Glio_0.5uM	0	CCDC113	ENSG00000103021	utr5,introns,tss2kb	2_TssAFlnk
chr11:82706980-82707438	22.9995	-0.898347	0.245079	-3.66554	0.000246819	0.0245374	control-Glio_0.5uM	1018	RAB30	ENSG00000137502	introns,intergenic	6_EnhG
chr20:52543047-52543509	61.3626	-0.853356	0.232859	-3.6647	0.00024763	0.0245374	control-Glio_0.5uM	13189	AC005220.3	ENSG00000236352	intergenic	7_Enh
chr7:44140174-44140326	7.96241	-0.890737	0.242969	-3.66605	0.000246324	0.0245374	control-Glio_0.5uM	3633	AEBP1	ENSG00000106624	intergenic	7_Enh
chr16:27329554-27330312	75.8662	-0.851752	0.232619	-3.66158	0.000250663	0.0246909	control-Glio_0.5uM	2838	IL4R	ENSG00000077238	introns,intergenic	3_TxFlnk
chr16:70462036-70462257	21.3494	-0.886416	0.242108	-3.66124	0.000251	0.0246909	control-Glio_0.5uM	5060	ST3GAL2	ENSG00000157350	introns,intergenic	7_Enh
chr21:35392167-35392835	57.7986	-0.836815	0.22852	-3.66189	0.000250358	0.0246909	control-Glio_0.5uM	50349	LINC00649	ENSG00000237945	intergenic	7_Enh
chr10:97995967-97996173	7.36054	-0.891037	0.243645	-3.65711	0.000255076	0.0248255	control-Glio_0.5uM	8714	BLNK	ENSG00000095585	introns,intergenic	6_EnhG
chr12:123547438-123547974	53.7081	-0.881532	0.241017	-3.65756	0.000254632	0.0248255	control-Glio_0.5uM	12669	PITPNM2	ENSG00000090975	introns,intergenic	7_Enh
chr15:74289333-74289673	29.1812	-0.897676	0.24536	-3.65862	0.00025358	0.0248255	control-Glio_0.5uM	691	PML	ENSG00000140464	introns,tss2kb	2_TssAFlnk
chr17:1014007-1014572	18.8407	-0.905897	0.247664	-3.65777	0.000254424	0.0248255	control-Glio_0.5uM	1667	ABR	ENSG00000159842	introns,tss2kb	7_Enh
chr10:91174032-91175495	182.9	0.657534	0.179918	3.65463	0.000257551	0.0248668	control-Glio_0.5uM	0	LIPA,IFIT5	ENSG00000107798,ENSG00000152778	introns,tss2kb	1_TssA,2_TssAFlnk
chr12:117562717-117563393	36.1119	-0.89574	0.245081	-3.65488	0.000257307	0.0248668	control-Glio_0.5uM	25433	RP11-103B5.2,TESC	ENSG00000258285,ENSG00000088992	introns,intergenic	15_Quies
chr15:86123476-86123882	26.1405	-0.887542	0.242799	-3.65546	0.000256719	0.0248668	control-Glio_0.5uM	67	RP11-815J21.2	ENSG00000259375	tss2kb,exons	6_EnhG
chr16:84595954-84596443	32.401	-0.850738	0.232808	-3.65425	0.000257939	0.0248668	control-Glio_0.5uM	8315	TLDC1	ENSG00000140950	intergenic	7_Enh
chr17:1116767-1117260	23.5116	-0.892602	0.244223	-3.65486	0.000257322	0.0248668	control-Glio_0.5uM	15039	ABR	ENSG00000159842	introns,intergenic	7_Enh
chr7:139913911-139914470	59.9585	-0.851849	0.233035	-3.65545	0.000256728	0.0248668	control-Glio_0.5uM	4440	RNU6-797P	ENSG00000199971	intergenic	7_Enh
chr2:39326982-39327797	33.6083	-0.900366	0.246555	-3.65179	0.000260419	0.0249405	control-Glio_0.5uM	1396	HSPE1P13	ENSG00000225900	introns,tss2kb	7_Enh
chr16:2093445-2093681	8.673	-0.892423	0.244489	-3.65016	0.000262078	0.0249591	control-Glio_0.5uM	124	NTHL1	ENSG00000065057	introns,intergenic,utr3,exons	5_TxWk,7_Enh
chr17:45772083-45772912	50.9611	0.838881	0.229776	3.65086	0.00026136	0.0249591	control-Glio_0.5uM	0	TBKBP1	ENSG00000198933	utr5,introns,tss2kb	2_TssAFlnk
chr2:31542271-31542527	8.84178	-0.885579	0.242814	-3.64715	0.000265166	0.0251008	control-Glio_0.5uM	28645	AL121657.4	ENSG00000213620	intergenic	7_Enh
chr4:86476282-86476826	43.2384	-0.861428	0.236186	-3.64724	0.000265068	0.0251008	control-Glio_0.5uM	14919	ARHGAP24	ENSG00000138639	introns,intergenic	7_Enh
chrX:153549542-153549922	12.5286	-0.896502	0.245771	-3.64772	0.000264577	0.0251008	control-Glio_0.5uM	893	TKTL1	ENSG00000007350	introns,intergenic	7_Enh
chr6:158306242-158306953	58.8652	0.839653	0.230288	3.64611	0.000266244	0.0251648	control-Glio_0.5uM	6866	RP3-403L10.3	ENSG00000236324	introns,intergenic,utr3	6_EnhG
chr1:172715348-172715840	91.0593	-0.748716	0.2054	-3.64517	0.000267215	0.0251805	control-Glio_0.5uM	1859	SLC25A38P1	ENSG00000229785	tss2kb	7_Enh
chr22:38614603-38614866	7.3757	-0.882369	0.242091	-3.64479	0.000267613	0.0251805	control-Glio_0.5uM	2255	AL021977.1	ENSG00000256873	intergenic	5_TxWk
chr8:115310570-115311172	9.74193	-0.883448	0.242341	-3.64547	0.000266899	0.0251805	control-Glio_0.5uM	16207	RP11-267L5.1	ENSG00000254339	intergenic	7_Enh
chr6:14733032-14733546	23.4507	-0.898696	0.246778	-3.64172	0.000270821	0.0254418	control-Glio_0.5uM	86268	RNU6-793P	ENSG00000206960	intergenic	7_Enh
chr19:16560475-16560714	11.6902	-0.892756	0.245324	-3.6391	0.000273597	0.0255141	control-Glio_0.5uM	8720	CTD-2013N17.4	ENSG00000267703	introns,intergenic	7_Enh
chr17:75385634-75385937	11.6758	-0.896329	0.246428	-3.63729	0.000275519	0.0256172	control-Glio_0.5uM	7200	MIR4316	ENSG00000264060	introns,intergenic	2_TssAFlnk
chr19:42041406-42041927	77.4607	-0.814777	0.224051	-3.63657	0.000276292	0.025651	control-Glio_0.5uM	0	AC006129.4	ENSG00000270164	utr5,tss2kb	2_TssAFlnk,7_Enh
chr21:42675009-42675273	9.40438	-0.870314	0.239505	-3.6338	0.000279282	0.0258521	control-Glio_0.5uM	865	FAM3B	ENSG00000183844	tss2kb	9_Het
chr1:157219088-157219679	17.0706	-0.888159	0.244701	-3.62957	0.00028389	0.0262399	control-Glio_0.5uM	12162	RP11-85G21.1	ENSG00000228239	intergenic	7_Enh
chr22:24141194-24141392	12.8089	-0.885878	0.244146	-3.62848	0.000285095	0.0263126	control-Glio_0.5uM	5408	SMARCB1	ENSG00000099956	introns,intergenic	7_Enh
chr1:226830829-226831339	63.4317	-0.847751	0.233849	-3.6252	0.000288733	0.0265702	control-Glio_0.5uM	16033	ITPKB-IT1	ENSG00000228382	introns,intergenic	7_Enh
chr2:27545582-27546350	103.967	0.714893	0.197252	3.62426	0.000289786	0.0266281	control-Glio_0.5uM	0	MPV17	ENSG00000115204	introns,tss2kb	1_TssA
chr2:31492857-31493335	14.0872	-0.887221	0.244876	-3.62315	0.00029104	0.0266652	control-Glio_0.5uM	20292	AL121657.4	ENSG00000213620	intergenic	7_Enh
chr5:1488946-1489738	54.2177	-0.854684	0.235986	-3.62176	0.000292606	0.0266918	control-Glio_0.5uM	5156	LPCAT1	ENSG00000153395	introns,intergenic	6_EnhG
chr9:114775672-114775840	6.26313	-0.877507	0.242386	-3.62028	0.000294279	0.0268055	control-Glio_0.5uM	16653	RNU6-710P	ENSG00000222356	intergenic	7_Enh
chr16:9045498-9045832	12.2289	-0.895344	0.247427	-3.61862	0.000296172	0.0268827	control-Glio_0.5uM	1988	USP7	ENSG00000187555	introns,intergenic	7_Enh
chr19:14480342-14480887	29.1811	-0.883105	0.244084	-3.61804	0.00029684	0.0268827	control-Glio_0.5uM	122	CTC-548K16.2	ENSG00000266913	introns,intergenic,utr3	2_TssAFlnk
chr3:187495145-187495690	60.3417	-0.847522	0.234192	-3.61892	0.00029584	0.0268827	control-Glio_0.5uM	18284	RP11-30O15.1	ENSG00000224049	intergenic	7_Enh
chr7:66445440-66445614	2.66218	-0.82354	0.227618	-3.61808	0.000296796	0.0268827	control-Glio_0.5uM	335	RN7SL43P	ENSG00000264761	intergenic	9_Het
chr16:14051203-14051968	46.6404	-0.800578	0.195713	-4.09057	4.30308e-05	0.0270061	Glio_0.2uM-Glio_0.5uM	4193	CTD-2135D7.3	ENSG00000263234	intergenic	7_Enh,2_TssAFlnk,7_Enh,14_ReprPCWk
chr18:74777185-74777863	68.3216	-0.792961	0.219311	-3.61569	0.000299548	0.0270498	control-Glio_0.5uM	21676	MBP	ENSG00000197971	introns,intergenic	6_EnhG
chr2:231838904-231839484	17.3049	-0.892014	0.246695	-3.61586	0.000299356	0.0270498	control-Glio_0.5uM	13123	GPR55	ENSG00000135898	intergenic	7_Enh
chr1:12244163-12244599	23.0112	-0.878365	0.243137	-3.61264	0.000303097	0.027331	control-Glio_0.5uM	7170	MIR4632	ENSG00000263676	introns,intergenic	7_Enh,6_EnhG
chr6:143163993-143164436	32.3488	-0.875919	0.242531	-3.61157	0.000304345	0.0274042	control-Glio_0.5uM	5809	HIVEP2	ENSG00000010818	introns,intergenic	1_TssA,2_TssAFlnk
chr2:97204211-97204857	126.889	-0.744546	0.206317	-3.60874	0.000307686	0.0275469	control-Glio_0.5uM	1131	ARID5A	ENSG00000196843	introns,intergenic	2_TssAFlnk
chr3:15369535-15369784	24.8634	-0.879988	0.243787	-3.60966	0.000306598	0.0275469	control-Glio_0.5uM	3787	SH3BP5	ENSG00000131370	introns,intergenic	6_EnhG
chr9:134604451-134605182	218.255	-0.658103	0.182452	-3.60699	0.00030977	0.0276939	control-Glio_0.5uM	3597	RN7SL328P	ENSG00000240853	introns,intergenic	2_TssAFlnk,7_Enh
chr16:66556014-66556444	51.0566	-0.87415	0.242395	-3.6063	0.00031059	0.0277278	control-Glio_0.5uM	2421	TK2	ENSG00000166548	introns,intergenic	7_Enh
chr12:31901927-31902573	127.493	-0.697133	0.193368	-3.60521	0.0003119	0.0278051	control-Glio_0.5uM	753	RP11-467L13.4	ENSG00000256843	tss2kb	7_Enh
chr10:29947989-29948267	7.76493	-1.09096	0.267774	-4.07418	4.61759e-05	0.0281359	Glio_0.2uM-Glio_0.5uM	11805	SVIL	ENSG00000197321	introns,intergenic	7_Enh
chr11:9780943-9781691	274.246	-0.622821	0.152814	-4.07567	4.58812e-05	0.0281359	Glio_0.2uM-Glio_0.5uM	0	RP11-540A21.2	ENSG00000245522	introns,tss2kb	7_Enh
chr19:45519512-45520603	142.258	-0.744639	0.206989	-3.59748	0.000321313	0.0282827	control-Glio_0.5uM	4484	RELB	ENSG00000104856	introns,intergenic	6_EnhG
chr2:64431144-64431727	73.1473	-0.83085	0.230926	-3.59791	0.000320781	0.0282827	control-Glio_0.5uM	893	LINC00309	ENSG00000230923	introns,intergenic,utr3	2_TssAFlnk
chr6:30028565-30029311	82.5631	0.72185	0.200745	3.59585	0.000323334	0.028381	control-Glio_0.5uM	0	ZNRD1-AS1,ZNRD1	ENSG00000066379,ENSG00000204623	utr5,introns,tss2kb,utr3	1_TssA
chr10:74869125-74869492	7.67403	-0.832145	0.23154	-3.59396	0.000325692	0.028502	control-Glio_0.5uM	724	NUDT13	ENSG00000166321	tss2kb	5_TxWk
chr19:13961959-13962491	55.282	-0.856675	0.238442	-3.5928	0.000327141	0.0285554	control-Glio_0.5uM	10385	NANOS3	ENSG00000187556	intergenic	15_Quies
chr11:64632245-64633444	129.745	-0.755972	0.21046	-3.59201	0.000328143	0.0285635	control-Glio_0.5uM	4728	EHD1	ENSG00000110047	introns,intergenic	2_TssAFlnk,7_Enh
chr21:36237720-36238537	90.5095	-0.791341	0.220345	-3.59137	0.000328938	0.028593	control-Glio_0.5uM	5845	RUNX1	ENSG00000159216	introns,intergenic	7_Enh
chr20:4794884-4795907	282.848	-0.515973	0.126852	-4.06752	4.75165e-05	0.0286744	Glio_0.2uM-Glio_0.5uM	0	RASSF2	ENSG00000101265	introns,intergenic	2_TssAFlnk
chr1:9686291-9686517	38.28	-0.821795	0.228949	-3.58942	0.00033141	0.028768	control-Glio_0.5uM	18507	TMEM201	ENSG00000188807	intergenic	7_Enh,2_TssAFlnk
chr15:45020674-45021734	574.363	-0.546443	0.152353	-3.58669	0.000334899	0.0289109	control-Glio_0.5uM	0	TRIM69	ENSG00000185880	utr5,tss2kb	2_TssAFlnk,1_TssA
chr9:117126802-117127217	22.5655	-0.877638	0.244681	-3.58687	0.000334673	0.0289109	control-Glio_0.5uM	6185	AKNA	ENSG00000106948	introns,intergenic	6_EnhG
chr6:43701859-43702081	5.48633	-0.874226	0.243823	-3.58549	0.00033644	0.0289643	control-Glio_0.5uM	3491	RP1-261G23.5	ENSG00000236961	introns,intergenic	7_Enh
chrX:39942299-39942895	28.4327	-0.855224	0.23852	-3.58554	0.00033638	0.0289643	control-Glio_0.5uM	5077	BCOR	ENSG00000183337	introns,intergenic	7_Enh,2_TssAFlnk
chr11:62323723-62324524	174.82	-0.711292	0.19841	-3.58495	0.000337142	0.028985	control-Glio_0.5uM	16	AHNAK	ENSG00000124942	tss2kb	2_TssAFlnk,7_Enh
chr18:42351838-42352354	29.1653	-0.86261	0.24069	-3.58391	0.000338489	0.0290358	control-Glio_0.5uM	74711	SETBP1	ENSG00000152217	introns,intergenic	7_Enh
chr17:8124684-8125061	86.7001	-0.648203	0.159752	-4.05755	4.95898e-05	0.0293609	Glio_0.2uM-Glio_0.5uM	2301	LINC00324	ENSG00000178977	introns,intergenic,utr3	1_TssA
chr5:10632093-10632737	51.4512	-0.812992	0.20064	-4.052	5.07826e-05	0.0296527	Glio_0.2uM-Glio_0.5uM	3756	ANKRD33B-AS1	ENSG00000250106	introns,intergenic	2_TssAFlnk
chr5:150582297-150582653	8.0761	-1.09104	0.269479	-4.04871	5.15e-05	0.0296527	Glio_0.2uM-Glio_0.5uM	2384	CCDC69	ENSG00000198624	introns,intergenic	6_EnhG
chr9:136285558-136285866	16.3695	-1.00343	0.247764	-4.04994	5.12302e-05	0.0296527	Glio_0.2uM-Glio_0.5uM	1253	ADAMTS13	ENSG00000160323	introns,tss2kb	7_Enh
chr1:226850411-226851138	507.876	-0.576506	0.161256	-3.57509	0.000350108	0.0297768	control-Glio_0.5uM	3040	ITPKB-IT1	ENSG00000228382	introns,intergenic	7_Enh
chr3:43431299-43431446	5.59178	-0.873408	0.244396	-3.57374	0.00035192	0.029887	control-Glio_0.5uM	23599	ANO10	ENSG00000160746	introns,intergenic	7_Enh
chr6:109780075-109780371	55.6864	-0.726141	0.17953	-4.04467	5.23966e-05	0.0298946	Glio_0.2uM-Glio_0.5uM	2885	MICAL1	ENSG00000135596	introns,intergenic	7_Enh
chr12:121998303-121998691	18.9113	-0.881185	0.246714	-3.57168	0.000354693	0.0299465	control-Glio_0.5uM	10759	KDM2B	ENSG00000089094	introns,intergenic	7_Enh
chr15:40397378-40398182	134.597	-0.806246	0.22576	-3.57125	0.000355284	0.0299465	control-Glio_0.5uM	106	BMF	ENSG00000104081	introns,intergenic,exons	2_TssAFlnk,3_TxFlnk
chr19:3572453-3573311	660.825	-0.450129	0.126038	-3.57138	0.000355112	0.0299465	control-Glio_0.5uM	0	HMG20B	ENSG00000064961	utr5,introns,tss2kb	1_TssA
chr6:506567-506839	14.0388	-0.867008	0.242784	-3.5711	0.000355483	0.0299465	control-Glio_0.5uM	17331	RP1-20B11.2	ENSG00000230433	introns,intergenic	7_Enh
chr2:60543453-60543889	32.2337	-0.910289	0.225391	-4.03871	5.37455e-05	0.030388	Glio_0.2uM-Glio_0.5uM	36263	AC007381.3	ENSG00000228590	intergenic	7_Enh
chr19:46144526-46146038	353.84	-0.717102	0.201179	-3.56449	0.000364564	0.0305563	control-Glio_0.5uM	0	EML2,C19orf83	ENSG00000267757,ENSG00000125746	utr5,introns,tss2kb,utr3	2_TssAFlnk
chr7:128579668-128579930	26.0845	-0.858549	0.240867	-3.56441	0.000364669	0.0305563	control-Glio_0.5uM	329	IRF5	ENSG00000128604	introns,tss2kb	2_TssAFlnk
chrX:48795898-48796409	140.973	-0.706331	0.198197	-3.56379	0.00036554	0.0305884	control-Glio_0.5uM	853	AF207550.1	ENSG00000184596	introns,tss2kb	7_Enh
chr16:57075720-57076956	231.145	-0.700301	0.196634	-3.56145	0.000368814	0.0308131	control-Glio_0.5uM	322	NLRC5	ENSG00000140853	introns,tss2kb	2_TssAFlnk,7_Enh,6_EnhG
chr22:18254399-18254796	31.7991	-0.874909	0.245752	-3.56012	0.00037068	0.0308131	control-Glio_0.5uM	1987	BID	ENSG00000015475	introns,intergenic	7_Enh
chr9:117247111-117247680	73.0831	-0.843562	0.236934	-3.56032	0.000370403	0.0308131	control-Glio_0.5uM	6163	RP11-9M16.3	ENSG00000271214	introns,intergenic	7_Enh
chr9:96987689-96987984	3.05778	-0.781268	0.219522	-3.55896	0.000372329	0.0308206	control-Glio_0.5uM	7775	snoU13	ENSG00000238792	intergenic	15_Quies,14_ReprPCWk
chr6:158185250-158185978	265.144	-0.738551	0.207576	-3.55797	0.000373732	0.0308611	control-Glio_0.5uM	58317	SNX9	ENSG00000130340	intergenic	2_TssAFlnk
chr21:45596105-45596269	5.96456	-1.11384	0.276271	-4.03171	5.53724e-05	0.0310283	Glio_0.2uM-Glio_0.5uM	735	AP001056.1	ENSG00000237604	utr5,intergenic	2_TssAFlnk
chr10:33422921-33423593	144.843	-0.784417	0.220705	-3.55415	0.000379207	0.0311705	control-Glio_0.5uM	17321	RP11-342D11.3	ENSG00000233387	intergenic	14_ReprPCWk,7_Enh
chr19:11675640-11675901	23.0269	-0.867652	0.244104	-3.55443	0.0003788	0.0311705	control-Glio_0.5uM	5366	ZNF627	ENSG00000198551	introns,intergenic	7_Enh
chr2:27545582-27546350	103.967	0.547334	0.137818	3.97143	7.1444e-05	0.0312126	control-Glio_0.2uM	0	MPV17	ENSG00000115204	introns,tss2kb	1_TssA
chr19:42772283-42773536	2240.39	-0.391687	0.110288	-3.55149	0.000383049	0.0313023	control-Glio_0.5uM	0	CIC	ENSG00000079432	introns,tss2kb	1_TssA
chr4:86478366-86478878	60.1132	-0.857293	0.24137	-3.55179	0.000382626	0.0313023	control-Glio_0.5uM	12867	ARHGAP24	ENSG00000138639	introns,intergenic	7_Enh
chr19:19708640-19709061	32.5858	-0.874477	0.246256	-3.55109	0.000383646	0.0313103	control-Glio_0.5uM	8097	AC002306.1	ENSG00000259242	introns,intergenic	7_Enh
chr10:49956625-49956985	13.9918	-0.875249	0.246523	-3.55038	0.000384672	0.0313126	control-Glio_0.5uM	2452	RP11-534L6.3	ENSG00000228754	introns,intergenic	6_EnhG
chr15:77480074-77480663	55.4324	-0.827754	0.233136	-3.55052	0.000384469	0.0313126	control-Glio_0.5uM	7924	PEAK1	ENSG00000173517	introns,intergenic	7_Enh
chr19:18401205-18401580	86.7468	-0.740392	0.208611	-3.54915	0.000386474	0.0313779	control-Glio_0.5uM	4900	RPL39P38	ENSG00000241464	intergenic	7_Enh
chr14:23018917-23019477	40.8008	-0.833785	0.234952	-3.54875	0.000387066	0.0313853	control-Glio_0.5uM	2472	TRAC	ENSG00000229164	introns,intergenic	7_Enh
chr19:48829253-48829482	52.2658	-0.829792	0.233999	-3.54614	0.000390924	0.0316165	control-Glio_0.5uM	390	EMP3	ENSG00000142227	utr5,introns,intergenic	1_TssA,2_TssAFlnk
chr19:6521705-6522685	260.995	-0.642321	0.181217	-3.54448	0.000393385	0.0317337	control-Glio_0.5uM	8324	TNFSF9	ENSG00000125657	intergenic	7_Enh
chr6:157020061-157020509	26.6366	-0.869655	0.245354	-3.54449	0.000393378	0.0317337	control-Glio_0.5uM	36879	RP11-230C9.1	ENSG00000220347	intergenic	7_Enh
chr17:20601749-20602519	60.0978	-0.780598	0.194394	-4.01554	5.93094e-05	0.0318141	Glio_0.2uM-Glio_0.5uM	11328	AC087499.8	ENSG00000264874	intergenic	2_TssAFlnk
chr19:906460-906667	7.7048	-1.08215	0.269009	-4.02272	5.75291e-05	0.0318141	Glio_0.2uM-Glio_0.5uM	5224	R3HDM4	ENSG00000198858	introns,intergenic	7_Enh
chr7:104996223-104996431	11.8432	-0.999605	0.248773	-4.01814	5.86585e-05	0.0318141	Glio_0.2uM-Glio_0.5uM	22988	RNU6-1322P	ENSG00000201179	introns,intergenic	7_Enh
chr8:141601315-141601940	87.3696	-0.807854	0.201023	-4.01872	5.85151e-05	0.0318141	Glio_0.2uM-Glio_0.5uM	14048	AGO2	ENSG00000123908	introns,intergenic	2_TssAFlnk
chr1:17758080-17758552	31.6346	-0.870886	0.245853	-3.5423	0.000396655	0.0319565	control-Glio_0.5uM	6506	RCC2	ENSG00000179051	introns,intergenic	7_Enh
chr8:125641881-125642377	42.0987	-0.85436	0.241346	-3.53998	0.000400164	0.0321154	control-Glio_0.5uM	10161	MTSS1	ENSG00000170873	introns,intergenic	7_Enh
chr1:155715106-155715670	211.427	-0.594289	0.167921	-3.53911	0.000401479	0.0321388	control-Glio_0.5uM	0	MSTO2P	ENSG00000203761	introns,tss2kb	1_TssA
chr6:150952650-150953144	41.3089	-0.8182	0.231244	-3.53826	0.000402774	0.0322014	control-Glio_0.5uM	6839	RP11-136K14.2	ENSG00000224029	introns,intergenic	7_Enh,2_TssAFlnk
chr7:871362-872686	67.1718	-0.795656	0.224901	-3.53781	0.000403466	0.0322157	control-Glio_0.5uM	0	SUN1	ENSG00000164828	introns,tss2kb	7_Enh
chrX:102883564-102884849	113.056	0.682839	0.193065	3.53684	0.000404952	0.0322932	control-Glio_0.5uM	0	TCEAL1	ENSG00000172465	utr5,introns,tss2kb	1_TssA
chr15:40356399-40357154	87.9759	-0.802482	0.226972	-3.53559	0.000406862	0.0324044	control-Glio_0.5uM	0	SRP14-AS1	ENSG00000248508	utr5,introns,tss2kb	7_Enh
chr1:9179774-9180193	7.71468	-0.859057	0.243068	-3.53422	0.000408976	0.0325085	control-Glio_0.5uM	8345	GPR157	ENSG00000180758	introns,intergenic	7_Enh
chr1:28499022-28499594	155.014	-0.50801	0.128803	-3.94408	8.01086e-05	0.0326582	control-Glio_0.2uM	4106	PTAFR	ENSG00000169403	introns,intergenic	7_Enh
chr6:11732242-11732828	108.936	-0.719769	0.179619	-4.00719	6.14443e-05	0.0326801	Glio_0.2uM-Glio_0.5uM	3062	ADTRP	ENSG00000111863	introns,intergenic	7_Enh
chr1:226921129-226921374	15.1596	-0.864241	0.244715	-3.53162	0.000413024	0.0327704	control-Glio_0.5uM	3786	ITPKB	ENSG00000143772	introns,intergenic	6_EnhG
chrX:39942299-39942895	28.4327	-0.858701	0.214556	-4.00222	6.27505e-05	0.0330943	Glio_0.2uM-Glio_0.5uM	5077	BCOR	ENSG00000183337	introns,intergenic	7_Enh,2_TssAFlnk
chr3:16930649-16930927	18.4832	-0.851183	0.24132	-3.5272	0.000419983	0.0332805	control-Glio_0.5uM	4199	PLCL2	ENSG00000154822	introns,intergenic	2_TssAFlnk,7_Enh
chr14:21093512-21093722	5.8463	-0.858459	0.243411	-3.52679	0.000420631	0.0332816	control-Glio_0.5uM	8362	RP11-14J7.1	ENSG00000239327	intergenic	11_BivFlnk
chr15:86043290-86043526	5.76164	-0.846297	0.239981	-3.52652	0.000421058	0.0332816	control-Glio_0.5uM	43744	AKAP13	ENSG00000170776	introns,intergenic	6_EnhG
chr2:70342920-70343397	25.7592	-0.869012	0.246602	-3.52395	0.000425162	0.0334402	control-Glio_0.5uM	9053	AC016700.5	ENSG00000231327	intergenic	7_Enh
chr10:126375668-126375930	12.8934	-0.859927	0.244056	-3.52349	0.000425908	0.0334543	control-Glio_0.5uM	16263	FAM53B-AS1	ENSG00000233334	introns,intergenic	6_EnhG
chr9:101946648-101947280	105.041	-0.604666	0.151287	-3.99682	6.41982e-05	0.0335756	Glio_0.2uM-Glio_0.5uM	869	RN7SL794P	ENSG00000240235	utr5,introns,intergenic	7_Enh
chr6:167363879-167365151	549.126	-0.452529	0.128531	-3.52076	0.000430305	0.0337152	control-Glio_0.5uM	872	RNASET2	ENSG00000026297	introns,intergenic	3_TxFlnk,6_EnhG
chr11:14358567-14359060	57.1337	-0.837429	0.213238	-3.9272	8.59414e-05	0.0338591	control-Glio_0.2uM	0	RRAS2	ENSG00000133818	utr5,introns,tss2kb	8_ZNF/Rpts
chr11:82773721-82774812	225.114	-0.427988	0.109073	-3.92388	8.71345e-05	0.0339315	control-Glio_0.2uM	8059	RAB30	ENSG00000137502	introns,intergenic	2_TssAFlnk
chr16:58283461-58284316	165.258	0.459499	0.117355	3.91545	9.02351e-05	0.0339315	control-Glio_0.2uM	0	CCDC113	ENSG00000103021	utr5,introns,tss2kb	2_TssAFlnk
chr19:53688735-53689134	30.7212	-0.781539	0.19951	-3.91729	8.95487e-05	0.0339315	control-Glio_0.2uM	7447	ZNF665	ENSG00000197497	introns,intergenic	8_ZNF/Rpts
chr2:30484697-30484917	6.89717	-0.844971	0.240165	-3.5183	0.000434324	0.0339487	control-Glio_0.5uM	3506	AC104698.1	ENSG00000256261	introns,intergenic	8_ZNF/Rpts
chrX:129218637-129218931	22.468	-0.849877	0.241561	-3.51827	0.000434366	0.0339487	control-Glio_0.5uM	25406	ELF4	ENSG00000102034	introns,intergenic	2_TssAFlnk
chr19:50179602-50181087	1183.2	-0.452409	0.128633	-3.51705	0.00043637	0.034051	control-Glio_0.5uM	0	PRMT1	ENSG00000126457	introns,tss2kb	2_TssAFlnk,1_TssA
chr6:139349656-139350851	194.19	0.516829	0.132102	3.91234	9.14056e-05	0.0341465	control-Glio_0.2uM	0	ABRACL	ENSG00000146386	introns,tss2kb	1_TssA
chr16:21525130-21525287	6.19709	-0.84626	0.240734	-3.51534	0.000439197	0.0341985	control-Glio_0.5uM	6045	CTD-2547E10.2	ENSG00000180747	introns,intergenic	6_EnhG
chr22:22044704-22044966	10.2065	-0.85266	0.242586	-3.51488	0.000439956	0.0342151	control-Glio_0.5uM	3983	PPIL2	ENSG00000100023	introns,intergenic	4_Tx
chr2:37617252-37618057	144.239	-0.745332	0.212109	-3.51391	0.000441563	0.0342976	control-Glio_0.5uM	21830	QPCT	ENSG00000115828	intergenic	7_Enh
chr17:7456010-7456424	48.565	-0.824144	0.234666	-3.51199	0.000444769	0.0344298	control-Glio_0.5uM	2917	TNFSF12	ENSG00000239697	introns,intergenic	7_Enh
chr1:235123376-235123781	27.7641	-0.853182	0.242938	-3.51193	0.000444858	0.0344298	control-Glio_0.5uM	6825	RP11-443B7.3	ENSG00000258082	intergenic	7_Enh
chr10:94333273-94334661	400.316	0.528869	0.150744	3.50838	0.000450844	0.0347819	control-Glio_0.5uM	0	IDE	ENSG00000119912	introns,tss2kb	1_TssA
chr12:778269-778582	10.6619	-0.859086	0.244901	-3.50789	0.000451677	0.0347819	control-Glio_0.5uM	5324	NINJ2	ENSG00000171840	intergenic	7_Enh
chr17:38752497-38752842	27.536	-0.850678	0.242615	-3.50629	0.000454394	0.0348462	control-Glio_0.5uM	30773	CCR7	ENSG00000126353	intergenic	7_Enh
chr1:181096092-181096327	11.0177	-0.857977	0.244699	-3.50626	0.000454453	0.0348462	control-Glio_0.5uM	35849	RP11-309G3.3	ENSG00000272198	intergenic	7_Enh
chr17:76749946-76750366	36.8255	-0.857206	0.244566	-3.50501	0.000456582	0.0349027	control-Glio_0.5uM	16897	CYTH1	ENSG00000108669	introns,intergenic	7_Enh
chr3:156543584-156544832	254.427	0.563112	0.160657	3.50507	0.000456495	0.0349027	control-Glio_0.5uM	0	LEKR1	ENSG00000197980	utr5,introns,tss2kb	1_TssA
chr20:62580303-62581342	494.887	-0.383802	0.098383	-3.9011	9.57564e-05	0.0351443	control-Glio_0.2uM	1138	UCKL1	ENSG00000198276	introns,intergenic	2_TssAFlnk,7_Enh
chr11:66131469-66131641	4.86107	-0.853135	0.243699	-3.50078	0.000463906	0.035225	control-Glio_0.5uM	7478	SLC29A2	ENSG00000174669	introns,intergenic	15_Quies
chr12:96849568-96849720	2.9247	-0.815745	0.232983	-3.50131	0.000462983	0.035225	control-Glio_0.5uM	12312	AC021052.1	ENSG00000263364	introns,intergenic	7_Enh
chr1:168439051-168439221	3.61503	-0.834796	0.238466	-3.5007	0.000464046	0.035225	control-Glio_0.5uM	18602	QRSL1P1	ENSG00000215833	introns,intergenic	15_Quies
chr17:6997798-6998077	6.84593	-0.853456	0.243873	-3.49959	0.000465978	0.0352894	control-Glio_0.5uM	14172	CLEC10A	ENSG00000132514	intergenic	7_Enh
chr1:32774189-32774662	22.8381	-0.859608	0.24576	-3.49775	0.000469192	0.0353924	control-Glio_0.5uM	16198	HDAC1	ENSG00000116478	introns,intergenic	7_Enh
chr11:62323723-62324524	174.82	-0.620064	0.155938	-3.97635	6.99825e-05	0.0354202	Glio_0.2uM-Glio_0.5uM	16	AHNAK	ENSG00000124942	tss2kb	2_TssAFlnk,7_Enh
chr10:91174032-91175495	182.9	0.473163	0.122068	3.87624	0.000106085	0.0358094	control-Glio_0.2uM	0	LIPA,IFIT5	ENSG00000107798,ENSG00000152778	introns,tss2kb	1_TssA,2_TssAFlnk
chr14:103273892-103274531	50.1491	-0.843751	0.216928	-3.88955	0.00010043	0.0358094	control-Glio_0.2uM	17964	snoU13	ENSG00000238853	introns,intergenic	7_Enh
chr16:87843088-87844436	385.053	-0.396812	0.102145	-3.88478	0.000102422	0.0358094	control-Glio_0.2uM	3006	RP4-536B24.3	ENSG00000260177	intergenic	7_Enh
chr17:38771218-38772172	181.953	-0.566723	0.146111	-3.87872	0.000105007	0.0358094	control-Glio_0.2uM	16371	SMARCE1	ENSG00000073584	intergenic	2_TssAFlnk,7_Enh
chr19:50179602-50181087	1183.2	-0.320784	0.0826098	-3.88312	0.000103126	0.0358094	control-Glio_0.2uM	0	PRMT1	ENSG00000126457	introns,tss2kb	2_TssAFlnk,1_TssA
chr20:37554619-37555463	201.923	-0.4081	0.104991	-3.88699	0.000101495	0.0358094	control-Glio_0.2uM	0	FAM83D	ENSG00000101447	tss2kb,exons	2_TssAFlnk,1_TssA
chr22:50329403-50330214	283.532	-0.573886	0.147535	-3.88982	0.000100319	0.0358094	control-Glio_0.2uM	12547	CRELD2	ENSG00000184164	intergenic	1_TssA,2_TssAFlnk
chr1:28195613-28196186	73.1583	-0.746216	0.213743	-3.49118	0.000480887	0.0361011	control-Glio_0.5uM	2868	THEMIS2	ENSG00000130775	intergenic	2_TssAFlnk
chr20:55974734-55974911	15.0257	-0.854562	0.244824	-3.49051	0.000482095	0.0361053	control-Glio_0.5uM	6616	RP4-800J21.3	ENSG00000218018	introns,intergenic	3_TxFlnk
chr6:36591824-36591993	7.07099	-0.847025	0.242653	-3.49069	0.000481775	0.0361053	control-Glio_0.5uM	1535	MIR3925	ENSG00000263894	tss2kb	7_Enh
chr12:11924990-11925377	14.9074	-0.858634	0.246018	-3.49012	0.000482802	0.0361152	control-Glio_0.5uM	19557	ETV6	ENSG00000139083	introns,intergenic	5_TxWk
chr13:28631591-28631894	12.6516	-0.858175	0.245982	-3.48877	0.000485255	0.0362388	control-Glio_0.5uM	9829	KATNBL1P1	ENSG00000271026	introns,intergenic	7_Enh
chr3:10234623-10235028	48.8063	-0.788352	0.225981	-3.48857	0.00048561	0.0362388	control-Glio_0.5uM	23867	RNU6-814P	ENSG00000222348	introns,intergenic	7_Enh
chr11:117882799-117883140	48.5683	-0.677769	0.175182	-3.86893	0.000109314	0.0362991	control-Glio_0.2uM	17127	IL10RA	ENSG00000110324	intergenic	7_Enh
chr16:27338061-27338721	26.4037	-0.855876	0.245428	-3.48728	0.000487964	0.0363713	control-Glio_0.5uM	11345	IL4R	ENSG00000077238	introns,intergenic	6_EnhG
chr17:1547835-1547982	8.41456	-0.848346	0.243444	-3.48478	0.000492547	0.0365969	control-Glio_0.5uM	22	SCARF1	ENSG00000074660	introns,tss2kb	7_Enh
chrX:70838128-70838581	35.0111	-0.829118	0.237976	-3.48404	0.000493906	0.0365969	control-Glio_0.5uM	0	CXCR3	ENSG00000186810	introns,tss2kb	2_TssAFlnk
chr8:135613853-135615108	103.442	0.722476	0.207589	3.48032	0.000500808	0.0370208	control-Glio_0.5uM	942	ZFAT	ENSG00000066827	utr3,tss2kb,exons	7_Enh
chr10:11239105-11239656	51.0091	-0.811017	0.233091	-3.4794	0.000502535	0.0370363	control-Glio_0.5uM	25766	RP3-323N1.2	ENSG00000230322	introns,intergenic	7_Enh
chr16:56232795-56233164	18.4867	-0.858554	0.24672	-3.47987	0.000501651	0.0370363	control-Glio_0.5uM	4365	CTD-2050B12.2	ENSG00000261439	introns,intergenic	7_Enh
chr18:57548891-57549789	61.4881	-0.824707	0.23705	-3.47904	0.000503206	0.0370363	control-Glio_0.5uM	17390	PMAIP1	ENSG00000141682	intergenic	7_Enh
chr1:27958110-27958503	64.3909	-0.801101	0.230271	-3.47895	0.000503377	0.0370363	control-Glio_0.5uM	3143	FGR	ENSG00000000938	introns,intergenic	7_Enh
chr17:38754852-38755955	325.401	-0.512143	0.132852	-3.85499	0.000115733	0.0370581	control-Glio_0.2uM	32588	SMARCE1	ENSG00000073584	intergenic	7_Enh
chr8:29522605-29523146	30.3266	-0.835404	0.240217	-3.47771	0.000505726	0.037122	control-Glio_0.5uM	33000	RPL17P33	ENSG00000243844	intergenic	15_Quies,7_Enh
chr16:15733063-15733251	18.4073	-0.85237	0.245189	-3.47639	0.000508221	0.0372182	control-Glio_0.5uM	0	KIAA0430	ENSG00000166783	utr5,introns,tss2kb,utr3	3_TxFlnk
chr6:138194356-138194829	44.8716	-0.835642	0.24036	-3.47662	0.000507772	0.0372182	control-Glio_0.5uM	2145	TNFAIP3	ENSG00000118503	introns,intergenic	7_Enh,2_TssAFlnk
chr6:28949706-28950134	16.7855	-0.846776	0.24361	-3.47596	0.000509036	0.0372344	control-Glio_0.5uM	3845	HCG15	ENSG00000227214	intergenic	1_TssA,2_TssAFlnk
chr12:108961824-108962086	10.8623	-0.850466	0.244817	-3.47388	0.000512989	0.0374363	control-Glio_0.5uM	192	ISCU	ENSG00000136003	utr5,introns,intergenic,utr3	6_EnhG
chr11:130003671-130003940	11.7812	-0.851963	0.245531	-3.46988	0.000520696	0.0379439	control-Glio_0.5uM	4732	APLP2	ENSG00000084234	introns,intergenic	6_EnhG
chr6:139349656-139350851	194.19	0.657337	0.189454	3.46964	0.000521154	0.0379439	control-Glio_0.5uM	0	ABRACL	ENSG00000146386	introns,tss2kb	1_TssA
chr1:12258974-12259294	15.2418	-0.843712	0.243365	-3.46686	0.000526583	0.0382504	control-Glio_0.5uM	7081	TNFRSF1B	ENSG00000028137	introns,intergenic	7_Enh
chr4:82391598-82391875	32.9332	0.812845	0.234514	3.46608	0.000528109	0.0382727	control-Glio_0.5uM	516	RASGEF1B	ENSG00000138670	introns,intergenic	2_TssAFlnk,1_TssA
chr12:96894879-96895288	18.5716	-0.947126	0.239923	-3.94763	7.89283e-05	0.0384118	Glio_0.2uM-Glio_0.5uM	11496	C12orf55	ENSG00000188596	utr5,introns,intergenic	7_Enh
chr17:38716494-38717654	186.299	-0.596623	0.150937	-3.9528	7.72411e-05	0.0384118	Glio_0.2uM-Glio_0.5uM	0	CCR7	ENSG00000126353	utr5,introns,tss2kb	3_TxFlnk,2_TssAFlnk
chr3:10234623-10235028	48.8063	-0.745816	0.188931	-3.94755	7.89536e-05	0.0384118	Glio_0.2uM-Glio_0.5uM	23867	RNU6-814P	ENSG00000222348	introns,intergenic	7_Enh
chr12:92945768-92946025	10.1159	-0.845861	0.244168	-3.46426	0.000531692	0.0384879	control-Glio_0.5uM	7005	snoU13	ENSG00000238865	intergenic	7_Enh
chr18:32990388-32991043	102.1	0.713651	0.206104	3.46258	0.000535025	0.0385956	control-Glio_0.5uM	26399	RP11-322E11.1	ENSG00000239683	intergenic	7_Enh
chr9:117223715-117224029	13.4639	-0.847541	0.244753	-3.46285	0.000534496	0.0385956	control-Glio_0.5uM	29814	RP11-9M16.3	ENSG00000271214	introns,intergenic	7_Enh
chr17:62004936-62005192	19.6432	-0.843955	0.243951	-3.45953	0.000541116	0.0388119	control-Glio_0.5uM	2683	CD79B	ENSG00000007312	intergenic	3_TxFlnk
chr2:87833518-87833781	7.99863	-0.836919	0.242055	-3.45756	0.000545082	0.0388324	control-Glio_0.5uM	24787	LINC00152	ENSG00000222041	introns,intergenic	7_Enh
chr3:10233768-10234144	22.8432	-0.844908	0.244271	-3.4589	0.000542394	0.0388324	control-Glio_0.5uM	24751	RNU6-814P	ENSG00000222348	introns,intergenic	7_Enh
chr16:17352750-17353587	57.9339	-0.692944	0.175848	-3.94058	8.12849e-05	0.039147	Glio_0.2uM-Glio_0.5uM	0	XYLT1	ENSG00000103489	introns,tss2kb,exons	6_EnhG,2_TssAFlnk,7_Enh
chr22:43165567-43166227	72.9226	-0.734545	0.186465	-3.93932	8.17121e-05	0.039147	Glio_0.2uM-Glio_0.5uM	6602	Y_RNA	ENSG00000200448	intergenic	7_Enh,2_TssAFlnk
chr1:24222944-24223324	14.0264	-0.843817	0.24434	-3.45345	0.000553457	0.0393011	control-Glio_0.5uM	5904	RP11-4M23.2	ENSG00000229106	introns,intergenic	6_EnhG
chr19:47808576-47808990	8.43116	-0.828653	0.240022	-3.4524	0.000555617	0.0393572	control-Glio_0.5uM	4140	C5AR1	ENSG00000197405	introns,intergenic	12_EnhBiv,7_Enh
chrX:48792331-48792648	21.7761	-0.848516	0.2458	-3.45206	0.000556315	0.0393623	control-Glio_0.5uM	963	OTUD5	ENSG00000068308	introns,intergenic	6_EnhG
chr17:66286491-66286884	33.9219	-0.849618	0.246195	-3.45099	0.000558534	0.0393723	control-Glio_0.5uM	374	SLC16A6	ENSG00000108932	introns,tss2kb	2_TssAFlnk
chr19:42705632-42706286	71.9547	-0.765967	0.221978	-3.45065	0.000559241	0.0393723	control-Glio_0.5uM	4895	POU2F2	ENSG00000028277	introns,intergenic,utr3	7_Enh,2_TssAFlnk
chr9:140606461-140606608	5.26547	-0.844473	0.244721	-3.45075	0.000559023	0.0393723	control-Glio_0.5uM	4938	EHMT1	ENSG00000181090	introns,intergenic	6_EnhG
chr1:12221814-12222369	76.6975	-0.700014	0.20297	-3.44886	0.000562962	0.0395649	control-Glio_0.5uM	4690	TNFRSF1B	ENSG00000028137	intergenic	7_Enh
chr15:42511078-42511729	22.0374	-0.921675	0.234632	-3.92817	8.55958e-05	0.0396436	Glio_0.2uM-Glio_0.5uM	874	TMEM87A	ENSG00000103978	introns,tss2kb	6_EnhG
chr1:17758080-17758552	31.6346	-0.898846	0.228872	-3.92729	8.59072e-05	0.0396436	Glio_0.2uM-Glio_0.5uM	6506	RCC2	ENSG00000179051	introns,intergenic	7_Enh
chr6:2853989-2854614	85.5473	-0.769879	0.195944	-3.92908	8.52721e-05	0.0396436	Glio_0.2uM-Glio_0.5uM	0	MIR4645	ENSG00000266750	tss2kb	7_Enh
chr9:33158864-33159569	110.007	-0.755292	0.192305	-3.92758	8.58051e-05	0.0396436	Glio_0.2uM-Glio_0.5uM	7403	RP11-326F20.5	ENSG00000233554	introns,intergenic	2_TssAFlnk
chr7:99797634-99798111	17.4435	-0.828748	0.240358	-3.44798	0.000564801	0.0396498	control-Glio_0.5uM	0	STAG3	ENSG00000066923	utr5,introns,tss2kb	7_Enh
chr19:9902305-9903850	779.291	-0.499738	0.145024	-3.4459	0.00056917	0.0397785	control-Glio_0.5uM	0	ZNF846	ENSG00000196605	introns,tss2kb	1_TssA
chr1:234908073-234908781	91.4275	-0.723258	0.209871	-3.44621	0.000568513	0.0397785	control-Glio_0.5uM	48286	LINC01132	ENSG00000227630	intergenic	2_TssAFlnk
chr3:53017018-53018113	189.607	-0.68306	0.198251	-3.44544	0.000570137	0.0398018	control-Glio_0.5uM	54507	SFMBT1	ENSG00000163935	introns,intergenic	7_Enh
chr20:44128737-44128884	2.3956	-0.805617	0.233993	-3.44291	0.000575486	0.0399972	control-Glio_0.5uM	8426	RPL5P2	ENSG00000237068	intergenic	14_ReprPCWk
chr14:71609229-71609447	8.34757	-0.844006	0.245288	-3.44088	0.000579817	0.0400294	control-Glio_0.5uM	524	RP6-91H8.3	ENSG00000269927	intergenic,utr3	7_Enh
chr8:22576778-22576979	9.64562	-0.840996	0.244351	-3.44175	0.000577957	0.0400294	control-Glio_0.5uM	25151	RP11-459E5.1	ENSG00000253125	introns,intergenic	7_Enh
chr19:16527416-16528858	218.16	-0.460619	0.12055	-3.82098	0.000132923	0.0401069	control-Glio_0.2uM	3387	EPS15L1	ENSG00000127527	introns,intergenic	6_EnhG,3_TxFlnk
chr12:113375943-113376516	56.7343	-0.769887	0.22388	-3.43884	0.000584222	0.0401597	control-Glio_0.5uM	0	OAS3	ENSG00000111331	utr5,introns,tss2kb,exons	2_TssAFlnk
chr10:121132888-121133224	13.5492	-0.843433	0.245325	-3.43803	0.000585962	0.0402352	control-Glio_0.5uM	4259	MIR4681	ENSG00000265719	introns,intergenic	7_Enh
chr17:3614039-3614719	172.693	-0.535511	0.140384	-3.81462	0.000136395	0.0407053	control-Glio_0.2uM	6955	ITGAE	ENSG00000083457	intergenic	2_TssAFlnk,7_Enh
chr19:47730271-47731336	216.959	-0.549809	0.144163	-3.81379	0.000136852	0.0407053	control-Glio_0.2uM	0	BBC3	ENSG00000105327	introns,tss2kb	11_BivFlnk
chr9:132885044-132885192	2.64882	-0.777615	0.226451	-3.43392	0.000594924	0.0408059	control-Glio_0.5uM	1961	Y_RNA	ENSG00000223188	introns,intergenic	6_EnhG
chr10:45915928-45917097	133.634	-0.731767	0.213218	-3.43202	0.000599105	0.0410031	control-Glio_0.5uM	2434	ALOX5	ENSG00000012779	introns,intergenic	7_Enh,7_Enh
chr19:39355029-39356653	217.092	-0.493352	0.129463	-3.81076	0.000138538	0.0410126	control-Glio_0.2uM	3909	RINL	ENSG00000187994	intergenic	2_TssAFlnk,7_Enh,7_Enh
chr16:89092663-89092897	5.30674	-0.809243	0.23586	-3.43103	0.000601295	0.0410568	control-Glio_0.5uM	26477	CTD-2555A7.2	ENSG00000256982	intergenic	9_Het
chr17:27475737-27476300	280.867	-0.579385	0.168933	-3.42967	0.000604326	0.0411361	control-Glio_0.5uM	8238	RP11-321A17.4	ENSG00000263709	introns,intergenic	2_TssAFlnk
chr14:20801148-20801690	62.0027	-0.76159	0.222123	-3.42868	0.000606513	0.0412403	control-Glio_0.5uM	0	CCNB1IP1	ENSG00000100814	utr5,introns,tss2kb,utr3	1_TssA
chr22:35748222-35749163	398.49	-0.585658	0.170941	-3.42607	0.000612378	0.041549	control-Glio_0.5uM	8045	TOM1	ENSG00000100284	intergenic	2_TssAFlnk
chr17:49199087-49199468	67.299	-0.810653	0.23671	-3.42467	0.00061554	0.0416734	control-Glio_0.5uM	861	SPAG9	ENSG00000008294	tss2kb	2_TssAFlnk
chr19:41829414-41829937	75.4422	-0.837644	0.244582	-3.42481	0.000615237	0.0416734	control-Glio_0.5uM	3778	CCDC97	ENSG00000142039	introns,intergenic,utr3	6_EnhG
chr19:11707964-11708671	318.581	-0.496227	0.144917	-3.42422	0.000616574	0.0416985	control-Glio_0.5uM	0	ZNF627	ENSG00000198551	utr5,introns,tss2kb	1_TssA
chr12:104319147-104319316	18.8187	-0.922508	0.236466	-3.90123	9.57038e-05	0.0420072	Glio_0.2uM-Glio_0.5uM	4568	HSP90B1	ENSG00000166598	introns,intergenic,utr3	5_TxWk
chr18:47861030-47861310	10.5681	-1.0477	0.268092	-3.908	9.30651e-05	0.0420072	Glio_0.2uM-Glio_0.5uM	15660	RNA5SP458	ENSG00000251997	intergenic	7_Enh
chr19:16374140-16374575	37.0061	-0.811017	0.207859	-3.90176	9.54966e-05	0.0420072	Glio_0.2uM-Glio_0.5uM	29287	AP1M1	ENSG00000072958	intergenic	7_Enh
chr1:12203228-12204167	123.35	-0.636227	0.162835	-3.9072	9.33726e-05	0.0420072	Glio_0.2uM-Glio_0.5uM	17239	TNFRSF8	ENSG00000120949	utr5,intergenic,utr3	7_Enh
chr21:44874012-44874403	16.0775	-0.957514	0.245547	-3.89952	9.63836e-05	0.0420072	Glio_0.2uM-Glio_0.5uM	4110	LINC00319	ENSG00000188660	intergenic	7_Enh
chr17:43457430-43458295	79.5241	-0.822383	0.24046	-3.42004	0.000626129	0.0421178	control-Glio_0.5uM	8007	CTB-39G8.2	ENSG00000267446	intergenic	7_Enh
chr9:115620413-115620560	8.2264	-0.829935	0.242651	-3.42028	0.000625565	0.0421178	control-Glio_0.5uM	1427	SNX30	ENSG00000148158	introns,intergenic	7_Enh
chr6:159274108-159275107	153.826	-0.593745	0.152383	-3.8964	9.76321e-05	0.0422579	Glio_0.2uM-Glio_0.5uM	3558	OSTCP1	ENSG00000243775	introns,intergenic	2_TssAFlnk
chr16:57850206-57850353	3.2303	-0.821209	0.240331	-3.41699	0.000633184	0.0425012	control-Glio_0.5uM	2524	CTD-2600O9.1	ENSG00000187185	introns,intergenic,exons	15_Quies
chr12:118344861-118345523	69.5065	0.743353	0.217644	3.41546	0.000636748	0.0425632	control-Glio_0.5uM	17604	RP11-465L8.1	ENSG00000256071	introns,intergenic	15_Quies
chr14:20895485-20896285	34.5847	-0.809602	0.236993	-3.41614	0.000635158	0.0425632	control-Glio_0.5uM	7517	KLHL33	ENSG00000185271	intergenic	2_TssAFlnk
chr1:25237729-25237983	9.10352	-0.829128	0.242796	-3.41491	0.000638031	0.0425632	control-Glio_0.5uM	17307	RUNX3	ENSG00000020633	introns,intergenic	4_Tx
chr3:195867967-195868657	43.4224	-0.840059	0.246002	-3.41485	0.000638177	0.0425632	control-Glio_0.5uM	849	LINC00885	ENSG00000224652	tss2kb	7_Enh
chr18:3595394-3596096	101.042	-0.910871	0.234013	-3.8924	9.92569e-05	0.0426669	Glio_0.2uM-Glio_0.5uM	943	DLGAP1-AS1	ENSG00000177337	introns,intergenic	2_TssAFlnk,7_Enh
chr17:45772083-45772912	50.9611	0.690263	0.181788	3.79708	0.000146409	0.0427377	control-Glio_0.2uM	0	TBKBP1	ENSG00000198933	utr5,introns,tss2kb	2_TssAFlnk
chr12:124198824-124199036	9.21619	-0.82631	0.242194	-3.41176	0.000645445	0.0429112	control-Glio_0.5uM	1923	ATP6V0A2	ENSG00000185344	introns,intergenic	7_Enh
chr1:9715307-9715688	20.5622	-0.832893	0.244101	-3.41209	0.000644679	0.0429112	control-Glio_0.5uM	663	C1orf200	ENSG00000179840	introns,tss2kb	2_TssAFlnk
chr4:84101463-84101925	8.5138	-0.830318	0.243367	-3.41179	0.000645366	0.0429112	control-Glio_0.5uM	43235	PLAC8	ENSG00000145287	intergenic	7_Enh
chr1:9223729-9224265	22.8344	-0.826719	0.242389	-3.41071	0.000647933	0.0429433	control-Glio_0.5uM	11893	MIR34A	ENSG00000207865	intergenic	7_Enh
chr6:53145284-53145816	13.0498	-0.831351	0.243762	-3.41051	0.000648425	0.0429433	control-Glio_0.5uM	3495	MIR5685	ENSG00000264056	introns,intergenic	6_EnhG
chr8:56919669-56919824	3.9956	-0.779938	0.228694	-3.4104	0.000648666	0.0429433	control-Glio_0.5uM	6221	RP11-446E9.2	ENSG00000271722	introns,intergenic	6_EnhG
chr10:104532061-104532299	5.74758	-0.808438	0.237121	-3.40938	0.000651095	0.0430587	control-Glio_0.5uM	3706	WBP1L	ENSG00000166272	introns,intergenic	7_Enh
chr17:37978232-37978777	17.7073	-0.833864	0.244697	-3.40774	0.000655033	0.0432281	control-Glio_0.5uM	13557	KRT8P34	ENSG00000264663	introns,intergenic	6_EnhG
chr15:64864024-64864483	24.0253	-0.839013	0.246255	-3.4071	0.000656574	0.0432388	control-Glio_0.5uM	20694	RP11-330L19.1	ENSG00000243403	introns,intergenic	7_Enh
chr10:105880662-105881067	76.3122	-0.732163	0.214948	-3.40623	0.000658671	0.0432877	control-Glio_0.5uM	748	SFR1	ENSG00000156384	tss2kb	2_TssAFlnk
chr11:48053268-48054028	84.6478	-0.672497	0.197444	-3.406	0.00065921	0.0432877	control-Glio_0.5uM	12327	PTPRJ	ENSG00000149177	introns,intergenic	7_Enh
chr16:10965478-10965881	15.1744	-0.831087	0.244073	-3.40508	0.000661455	0.0432877	control-Glio_0.5uM	5173	CIITA	ENSG00000179583	introns,intergenic	7_Enh
chr6:35393920-35394067	3.62245	-0.782894	0.229894	-3.40545	0.00066055	0.0432877	control-Glio_0.5uM	16753	MKRNP2	ENSG00000227154	intergenic,utr3	6_EnhG
chr9:136822562-136822747	9.19826	-0.832077	0.244306	-3.40588	0.000659504	0.0432877	control-Glio_0.5uM	18139	VAV2	ENSG00000160293	introns,intergenic	7_Enh
chr15:72520611-72521227	160.491	-0.619212	0.159394	-3.88477	0.000102425	0.0437291	Glio_0.2uM-Glio_0.5uM	0	PKM	ENSG00000067225	introns,tss2kb	2_TssAFlnk,7_Enh,2_TssAFlnk
chr3:15139433-15139660	16.8518	-0.95947	0.247101	-3.8829	0.000103219	0.0437704	Glio_0.2uM-Glio_0.5uM	981	ZFYVE20	ENSG00000131381	introns,intergenic	2_TssAFlnk,7_Enh
chr22:39147598-39148337	112.668	-0.680495	0.200105	-3.40069	0.000672171	0.0438975	control-Glio_0.5uM	152	SUN2	ENSG00000100242	introns,tss2kb	3_TxFlnk
chr15:74676078-74676478	62.7297	-0.770495	0.226598	-3.40027	0.000673203	0.0439047	control-Glio_0.5uM	15997	CYP11A1	ENSG00000140459	intergenic	7_Enh
chr16:56905057-56905484	21.6158	-0.832456	0.244864	-3.39967	0.000674671	0.0439151	control-Glio_0.5uM	5936	SLC12A3	ENSG00000070915	introns,intergenic	7_Enh
chr14:103031953-103032233	6.3945	-0.820285	0.24135	-3.39874	0.000676971	0.0439366	control-Glio_0.5uM	17282	RN7SL546P	ENSG00000239224	intergenic	7_Enh
chr6:34203048-34203855	154.215	-0.729971	0.214897	-3.39684	0.000681681	0.0441966	control-Glio_0.5uM	794	HMGA1	ENSG00000137309	tss2kb	7_Enh,2_TssAFlnk
chr14:25142352-25143304	57.4601	-0.746959	0.220091	-3.39387	0.000689134	0.0444046	control-Glio_0.5uM	38879	GZMB	ENSG00000100453	intergenic	7_Enh,2_TssAFlnk,7_Enh
chr15:54078697-54078871	1.55171	-0.722393	0.212852	-3.39388	0.000689092	0.0444046	control-Glio_0.5uM	22298	RNU6-449P	ENSG00000206641	intergenic	15_Quies
chr20:57695624-57695846	13.525	-0.832486	0.245254	-3.39438	0.000687854	0.0444046	control-Glio_0.5uM	7347	MRPS16P2	ENSG00000232925	intergenic	7_Enh
chr10:126413698-126413850	7.68487	-0.82254	0.242498	-3.39194	0.000693985	0.0445343	control-Glio_0.5uM	17690	FAM53B	ENSG00000189319	introns,intergenic	6_EnhG
chr15:31222680-31223065	11.41	-0.828325	0.244201	-3.39199	0.000693879	0.0445343	control-Glio_0.5uM	2055	FAN1	ENSG00000198690	utr5,introns,intergenic,utr3,exons	4_Tx
chr3:52345421-52345719	27.4597	-0.827115	0.24393	-3.39079	0.000696925	0.0445861	control-Glio_0.5uM	4615	DNAH1	ENSG00000114841	intergenic	7_Enh
chr4:40556087-40556458	16.56	-0.822522	0.242712	-3.38889	0.000701767	0.0448502	control-Glio_0.5uM	38097	RBM47	ENSG00000163694	introns,intergenic	7_Enh
chr22:30334250-30334657	16.6071	-0.835693	0.246651	-3.38817	0.000703617	0.0449227	control-Glio_0.5uM	5540	AC003681.1	ENSG00000221736	introns,intergenic	7_Enh
chr9:130730333-130730553	11.8994	-0.824535	0.24341	-3.38744	0.000705493	0.0449967	control-Glio_0.5uM	4309	FAM102A	ENSG00000167106	introns,intergenic	7_Enh
chr22:39662461-39662845	8.12533	-0.810625	0.239325	-3.38712	0.000706296	0.0450022	control-Glio_0.5uM	5398	AL031590.1	ENSG00000214854	intergenic	7_Enh
chr19:2168873-2169424	108.506	-0.710888	0.188277	-3.77575	0.000159524	0.045098	control-Glio_0.2uM	4409	AP3D1	ENSG00000065000	introns,intergenic	2_TssAFlnk
chr7:129780933-129781757	65.4558	0.616035	0.163019	3.77892	0.000157508	0.045098	control-Glio_0.2uM	0	RP11-775D22.2	ENSG00000229196	tss2kb	2_TssAFlnk
chr20:52353429-52353652	10.5675	-0.82431	0.24348	-3.38553	0.000710397	0.0452121	control-Glio_0.5uM	64206	AC006076.1	ENSG00000225563	intergenic	7_Enh
chr2:234278688-234279213	22.4758	-0.836835	0.247266	-3.38436	0.000713448	0.0452343	control-Glio_0.5uM	9389	Y_RNA	ENSG00000201013	introns,intergenic	6_EnhG
chr14:70151887-70152412	25.411	-0.827721	0.244625	-3.38363	0.000715342	0.0452569	control-Glio_0.5uM	26662	KIAA0247	ENSG00000100647	introns,intergenic	7_Enh
chr2:60619102-60619695	26.989	-0.805522	0.238049	-3.38386	0.000714756	0.0452569	control-Glio_0.5uM	592	AC007381.2	ENSG00000223929	tss2kb	7_Enh
chr3:15139433-15139660	16.8518	-0.833683	0.246513	-3.38191	0.000719838	0.0454955	control-Glio_0.5uM	981	ZFYVE20	ENSG00000131381	introns,intergenic	2_TssAFlnk,7_Enh
chr1:31253231-31253710	57.5634	-0.806273	0.23846	-3.38116	0.0007218	0.0455364	control-Glio_0.5uM	22564	LAPTM5	ENSG00000162511	intergenic	7_Enh
chr6:159274108-159275107	153.826	-0.65603	0.194217	-3.37783	0.000730612	0.045859	control-Glio_0.5uM	3558	OSTCP1	ENSG00000243775	introns,intergenic	2_TssAFlnk
chr1:40851203-40851988	183.087	-0.585737	0.173464	-3.37672	0.000733565	0.0459466	control-Glio_0.5uM	10518	SMAP2	ENSG00000084070	introns,intergenic	7_Enh,2_TssAFlnk
chr16:68390287-68390571	8.70431	-0.821958	0.243482	-3.37585	0.000735874	0.0460453	control-Glio_0.5uM	2057	PRMT7	ENSG00000132600	introns,intergenic	6_EnhG
chr17:1086886-1087156	13.8092	-0.830898	0.246368	-3.37259	0.000744638	0.0463475	control-Glio_0.5uM	1701	AC016292.1	ENSG00000235361	introns,intergenic	7_Enh
chr19:2867090-2867316	4.92831	-0.807387	0.239319	-3.37369	0.000741674	0.0463475	control-Glio_0.5uM	16	ZNF556	ENSG00000172000	tss2kb	15_Quies
chr1:182592784-182592941	5.30666	-0.810504	0.24033	-3.37247	0.000744981	0.0463475	control-Glio_0.5uM	8397	RP11-317P15.4	ENSG00000261504	intergenic	7_Enh
chr20:37509727-37509918	9.33841	-0.827791	0.245429	-3.37283	0.000743989	0.0463475	control-Glio_0.5uM	8316	RN7SL116P	ENSG00000240474	introns,intergenic	6_EnhG
chr21:46334081-46334306	8.23853	-0.825305	0.244742	-3.37214	0.000745873	0.0463475	control-Glio_0.5uM	0	ITGB2	ENSG00000160255	utr5,introns,tss2kb	2_TssAFlnk,7_Enh
chr2:31541594-31541967	18.7252	-0.823235	0.244097	-3.37258	0.000744684	0.0463475	control-Glio_0.5uM	27968	AL121657.4	ENSG00000213620	intergenic	7_Enh
chr7:102066065-102067425	339.877	-0.517852	0.153564	-3.37222	0.000745651	0.0463475	control-Glio_0.5uM	6127	ORAI2	ENSG00000160991	utr5,intergenic,utr3	2_TssAFlnk
chr14:105491266-105491515	18.7217	-0.825077	0.244697	-3.37184	0.000746691	0.0463525	control-Glio_0.5uM	3781	CDCA4	ENSG00000170779	intergenic	7_Enh
chr17:617688-618547	104.277	0.644133	0.191097	3.37071	0.000749742	0.0464041	control-Glio_0.5uM	0	VPS53	ENSG00000141252	utr5,introns,tss2kb,utr3	1_TssA
chr1:236162769-236162989	8.2046	-0.821676	0.24374	-3.37112	0.000748638	0.0464041	control-Glio_0.5uM	27644	RP4-580N22.2	ENSG00000229291	introns,intergenic	7_Enh
chr15:90602618-90603335	237.494	-0.604837	0.179506	-3.36946	0.000753161	0.0464953	control-Glio_0.5uM	7910	ZNF710	ENSG00000140548	introns,intergenic	7_Enh
chr6:138248890-138249387	36.7304	-0.789993	0.234568	-3.36786	0.000757541	0.0467027	control-Glio_0.5uM	17115	RP11-240M16.1	ENSG00000229922	intergenic	7_Enh
chr14:22954331-22954605	13.146	-0.816245	0.242473	-3.36633	0.000761753	0.0468609	control-Glio_0.5uM	610	TRAJ52	ENSG00000211838	tss2kb	7_Enh
chr4:17537624-17537804	4.74528	-0.793666	0.235781	-3.36612	0.000762348	0.0468609	control-Glio_0.5uM	7066	snoU13	ENSG00000238536	intergenic	14_ReprPCWk
chr1:9223729-9224265	22.8344	-0.908055	0.235067	-3.86297	0.000112018	0.0468684	Glio_0.2uM-Glio_0.5uM	11893	MIR34A	ENSG00000207865	intergenic	7_Enh
chr1:12192954-12193563	26.1044	-0.814301	0.242024	-3.36455	0.000766696	0.0470688	control-Glio_0.5uM	6965	TNFRSF8	ENSG00000120949	introns,intergenic	7_Enh
chr1:38366854-38367552	16.5961	-0.821791	0.244264	-3.36435	0.00076723	0.0470688	control-Glio_0.5uM	11509	INPP5B	ENSG00000204084	introns,intergenic	7_Enh
chrX:129253093-129253308	6.98802	-0.806165	0.239654	-3.36387	0.000768567	0.0471048	control-Glio_0.5uM	8402	ELF4	ENSG00000102034	intergenic	15_Quies
chr11:65149450-65150409	365.855	-0.484422	0.128944	-3.75683	0.000172079	0.0471602	control-Glio_0.2uM	0	SLC25A45	ENSG00000162241	utr5,introns,tss2kb,utr3	2_TssAFlnk,1_TssA,2_TssAFlnk
chr12:90250173-90250653	48.892	-0.739715	0.220029	-3.3619	0.00077409	0.0473591	control-Glio_0.5uM	25788	RP11-654D12.2	ENSG00000258216	intergenic	7_Enh
chr17:643396-643936	41.81	-0.80276	0.23879	-3.36178	0.000774419	0.0473591	control-Glio_0.5uM	967	FAM57A	ENSG00000167695	introns,tss2kb	2_TssAFlnk,7_Enh
chr16:11877025-11877891	91.167	-0.682583	0.177063	-3.85503	0.000115718	0.0474669	Glio_0.2uM-Glio_0.5uM	135	ZC3H7A	ENSG00000122299	introns,tss2kb	2_TssAFlnk,7_Enh
chr19:49283988-49284598	33.3133	-0.859577	0.222841	-3.85736	0.00011462	0.0474669	Glio_0.2uM-Glio_0.5uM	11918	RNU6-317P	ENSG00000206758	intergenic	7_Enh,15_Quies
chr4:185296852-185297191	13.896	-0.823974	0.245423	-3.35737	0.000786882	0.0478534	control-Glio_0.5uM	5828	RP11-290F5.1	ENSG00000249096	introns,intergenic	7_Enh
chr12:109244565-109244875	12.3514	-0.818779	0.243958	-3.35623	0.000790115	0.0480035	control-Glio_0.5uM	6415	SSH1	ENSG00000084112	introns,intergenic	7_Enh
chr19:49217155-49217927	700.118	-0.452401	0.134883	-3.35402	0.000796463	0.0482026	control-Glio_0.5uM	2174	MAMSTR	ENSG00000176909	introns,intergenic,exons	1_TssA
chr21:44850484-44850917	26.1514	-0.932466	0.242509	-3.84508	0.000120511	0.0483947	Glio_0.2uM-Glio_0.5uM	3476	SIK1	ENSG00000142178	intergenic	2_TssAFlnk,7_Enh
chr6:150952650-150953144	41.3089	-0.75817	0.197245	-3.8438	0.000121144	0.0483947	Glio_0.2uM-Glio_0.5uM	6839	RP11-136K14.2	ENSG00000224029	introns,intergenic	7_Enh,2_TssAFlnk
chr8:42623492-42624163	25.4429	-0.82301	0.24569	-3.34979	0.000808716	0.0488029	control-Glio_0.5uM	0	CHRNA6	ENSG00000147434	utr5,introns,tss2kb,utr3	7_Enh
chr4:141721867-141722225	14.7663	-0.817295	0.244011	-3.34941	0.000809835	0.0488158	control-Glio_0.5uM	21572	Y_RNA	ENSG00000222613	intergenic	7_Enh
chr22:23272094-23272316	7.25721	-1.04658	0.272931	-3.83459	0.000125774	0.0488722	Glio_0.2uM-Glio_0.5uM	7330	IGLC7	ENSG00000211685	intergenic	7_Enh
chr2:224760093-224760786	112.094	-0.652624	0.170133	-3.83597	0.000125068	0.0488722	Glio_0.2uM-Glio_0.5uM	916	WDFY1	ENSG00000085449	introns,tss2kb	7_Enh
chr5:55797917-55798376	17.9505	-0.953243	0.248639	-3.83385	0.000126152	0.0488722	Glio_0.2uM-Glio_0.5uM	2524	AC022431.1	ENSG00000226221	intergenic	7_Enh
chr11:130035806-130036850	256.203	-0.535102	0.159833	-3.34789	0.00081429	0.0489041	control-Glio_0.5uM	6351	ST14	ENSG00000149418	introns,intergenic	7_Enh
chr17:75456087-75456519	34.5384	-0.808701	0.24154	-3.3481	0.000813667	0.0489041	control-Glio_0.5uM	3641	SEPT9	ENSG00000184640	introns,intergenic	7_Enh,2_TssAFlnk
chr8:96177457-96178113	45.6946	-0.780208	0.233017	-3.34828	0.000813137	0.0489041	control-Glio_0.5uM	31155	PLEKHF2	ENSG00000175895	intergenic	7_Enh
chrX:67791289-67791440	2.16916	-0.778426	0.23265	-3.34591	0.000820123	0.0491018	control-Glio_0.5uM	28485	RPL31P63	ENSG00000236735	intergenic	15_Quies
chr16:134532-135321	171.571	-0.582663	0.17418	-3.34517	0.00082232	0.0491044	control-Glio_0.5uM	5307	Z69720.2	ENSG00000269482	introns,intergenic	6_EnhG
chr6:159519382-159520193	190.058	-0.614714	0.183757	-3.34526	0.000822054	0.0491044	control-Glio_0.5uM	8629	RP11-13P5.1	ENSG00000224478	intergenic	2_TssAFlnk,7_Enh
chr6:28047621-28048386	190.035	-0.567565	0.148144	-3.83117	0.000127537	0.0491058	Glio_0.2uM-Glio_0.5uM	366	ZNF165	ENSG00000197279	introns,tss2kb	2_TssAFlnk,1_TssA
chr1:26602537-26603063	44.5645	-0.799804	0.239123	-3.34474	0.000823607	0.0491346	control-Glio_0.5uM	2603	SH3BGRL3	ENSG00000142669	introns,intergenic	7_Enh
chr1:37349669-37350251	25.4547	-0.810259	0.242437	-3.34215	0.000831327	0.0494173	control-Glio_0.5uM	24932	GRIK3	ENSG00000163873	introns,intergenic	7_Enh
chr10:14700311-14700763	42.4134	-0.813741	0.243525	-3.3415	0.000833259	0.0494753	control-Glio_0.5uM	4731	RNA5SP302	ENSG00000201766	introns,intergenic	7_Enh
chr12:111844489-111845213	148.823	-0.74884	0.224136	-3.34101	0.000834736	0.0494889	control-Glio_0.5uM	739	SH2B3	ENSG00000111252	introns,intergenic	2_TssAFlnk
chr17:20601749-20602519	60.0978	-0.764893	0.22896	-3.34073	0.000835597	0.0494889	control-Glio_0.5uM	11328	AC087499.8	ENSG00000264874	intergenic	2_TssAFlnk
chr1:158119327-158119860	47.6976	-0.743377	0.222573	-3.33993	0.000837989	0.0495685	control-Glio_0.5uM	8898	RP11-404O13.1	ENSG00000231666	intergenic	2_TssAFlnk
chr10:6094299-6095183	189.349	-0.685016	0.178992	-3.82707	0.000129676	0.0496246	Glio_0.2uM-Glio_0.5uM	9071	IL2RA	ENSG00000134460	introns,intergenic	7_Enh
chr17:76182879-76183588	228.445	-0.521026	0.156115	-3.33744	0.000845538	0.049874	control-Glio_0.5uM	0	AFMID,TK1	ENSG00000183077,ENSG00000167900	utr5,tss2kb,utr3	2_TssAFlnk
chr3:42164570-42164722	4.81789	-0.806498	0.241642	-3.33758	0.000845116	0.049874	control-Glio_0.5uM	23142	TPMTP2	ENSG00000234562	introns,intergenic	6_EnhG
chr12:46568212-46568505	7.38685	-0.808178	0.242207	-3.33672	0.000847718	0.0498923	control-Glio_0.5uM	23300	SLC38A1	ENSG00000111371	intergenic	7_Enh
chr3:113065198-113065391	2.7713	-0.709118	0.21253	-3.33656	0.000848233	0.0498923	control-Glio_0.5uM	13722	RP11-553D4.2	ENSG00000240751	introns,intergenic	9_Het
